# Supplementary material for: The utility of PacBio circular consensus sequencing for characterizing complex gene families in non-model organisms
Source: BMC Genomics. 2014 Aug 26;15(1):720. doi: 10.1186/1471-2164-15-720 (PMC4152597; doi:10.1186/1471-2164-15-720)
Supplement: Supplementary file 2 — Additional file 2: Supplementary Data. (TXT 141 KB) [file 12864_2013_6387_MOESM2_ESM.txt]

##Supplementary Dataset 1

>Mmur1_CCS_V1RI_CCS114
TTGGTTCTTTGCTCTAAAGGGATCCCTCATACACTTGCAGCTTTGGGATTGGAATCTTTCCTGGATGAGGCTGGATGTAAACTTGTCTTCTATTTACACAGAGTGGCCAGAGGGGTTTCCCTCAGCACCACCTGCCTCCTCAGTGGCTTTCAGGCCATTAAGCTTTGTCCCAGAATCTCTAGGTGGATAGATGTCCAAATTAAATCCCCAAAGTGCATCATTTTATCCTGTTTCCTCTGCTGGGTCTTGCATTTTATGGTAAGTATCCCAATTGCAATATATGTAGCTGGCCCAACAAATAGCAAAAACATCAGTATGGTTTTTGTGTATAGA---TACTGTTCCTCACACCTTTCTGGGATAT---TATTCTCAGTAACTGCAGTCATTTATACCTTCACAGATGGTTTGTGTTTGGCCCTCATGCTCTGCACTAGTATTTCCATGGTCCTCATCCTGCACAGGCACAAGCAGAGAGTCCAACACATCCGCAGCAGCCGCCTGTCCCCCAGAACTTCCCATGAAACCAGAGCCACACACACTATCCTCATCCTGGTGAGCATGTTTGTCTCCTTTCATGCTCTAGCTGCTATTTTGTCATATTTGATAACCCAGCTGCCAAACCCAAGCCAGTGGCTGAGGAGCATCTCTGTCCTGGTGGCGTCAGGCTTCCCGACA
>Mmur1_CCS_V1RI_CCS52
TTGGTTCTTTGCTGTAAAGGGATCCCTCAGACACTTGCAGCTTTTGGATTGGAAGCTTTCCTGGATGAGGCTGGATGTAAACTTGTCTTCTATTTACACAGAGTGGCCAGAGGGGTTTCCCTCAGCACCACCTGCCTCCTCAGTGGCTTTCAGGCCATTAAGCTTTGTCCCAGCATCTCTAGGTGGATGGACCTTCATATTAGATCCCCAAAGTGCATTGTGCTCTGCTGTTTCCTCTGCTGGGTCTTGCACCTTGTGGTAAACATTCATATTGCAAAATATGCAACTGGCTCAATAAACAGCAAAAATAAGACTATGGACAAAATATATCTG---TATTGTTCCACACCCATTCCAGGGAGACTGGTCTTCTCAGTAACTGCAGTCATTTTCTTGTTCACGGATAGTTTGTGTTTGGCTTTCATGATCTGGACCAGCAGCTCCATGGTCCTCGTCCTGCACAGGCACAAGCAGAGAGTTCAACACATCCGCAGCAGCCGCCTCTCCCCCAGAACTTCCCACGAAACCAGAGCCACACACACCATCCTCATCCTGGTGAGCATGTTCGTCTCCTTTCATGCTCTAGCTACTATTTTGTCATATTGGATAACACAGCGGCAGAACCCAAGCCAGTGGCTGAGGAGCATCTCTGTCCTGGTGGCGTCAGGCTTCCCGACA
>Mmur1_CCS_V1RI_CCS63
TTGGTTCTTTGCTGTAAAGGGGTCCCTCAGACACTTGCAGCTTTCGGATTGGAAGCTTTCCTGGATGAGGCTGGATGTAAACTTGTCTTCTATTTACACAGAGTGGCCAGAGGGGTTTCCCTCAGCACCACCTGCCTCCTCAGTGGCTTTCAGGCCATTAAGCTTTGTCCCAGCATCTCTAGGTGGATGGACCTTCATATTAGATCCCCAAAGTGCATCTTTTTCTTCTGTTTCCTCTGTTGGGTCTTGCAACTTGTGTTAAATATCCATATTACAAGGTATGTAACTGGCCCCATGAATAGCAAAAATATGAGTATGGAAAAAGTATATAGA---TACTGTACCCTATCCACTCTAGGGAGATTGTTATTCTCAGTAATGGCATTCCTTTATACCTTCACGGATGGTTTGTGTTTGGCCCTCATGGTCTGGACCAGCGGCTCCATGGTCCTCATCCTGCACAGGCACAAGCAGAGAGTCCAACACATCCGCAGCAGCCGCCTCTCCCCCAGAACTTCCCACGAAACCAGAGCCACACACACTATCCTCATCCTGGTGAGCTTGTTTGTCTCCTTTCATGCTCTAGCTGCTATTTTGTCATATTGGATAACCCAGCTGCAGAACCCAAGCCAGTGGCTGAGGAGCATCTCTGTCCTGGTGGCGTCAGGCTTCCCGACA
>Mmur1_CCS_V1RI_CCS68
TTGGTTCTTTGCTGTAAAGGGATCCCTCAGACACTTGCAGCTTTCGGATTGGAAGGTTTCCTGGATGAGGCTGGATGTAAACTTGTCTTCTATTTACACAGAGTGGCCAGAGGGGTTTCCCTCAGCACCACCTGCCTCCTCAGTGGCTTTCAGGCCATTAAGCTTTGTCCCAGCATCTCTAGGTGGATGGACCTTGATATTAGATCCCCAAAGTGCATTGTGCTCTGCTGTTTCCTCTGCTGGGTCTTGCACCTTGTGGTAAACATTCATATTGCAAAATATGCAACTGGCCCAATAAACAGCAAAAATAAGACTATGGACAAAATATATCTG---TATTGTTCCTCACCCATTACAGGGAGACTGGTCTTCTCAGTAACTGCAGTCATTTTCTTGTTCACCGATAGTTTGTGTTTGGCTCTCATGATCTGGACCAGCAGCTCCATGGTCCTTGTCCTGCACAGGCACAAGCAGAGAGTCCAACACATCCGCAGCAGCCGCCTCTCCCCCAGAACTTCCCATGAAACCAGAGCCACATACACCATCCTCATCCTGGTGAGCATGTTCGTCTCCTTTCATGCCCTAGCTACTATTTTGTCATATTGGATAACCCAGCTGCAGAACCCAAGCCAGTGGCTGACCAGCATTGCTGTCCTGGTGGCTTTGGGCTTCCCGACT
>Mmur1_CCS_V1RI_CCS80
TTGGTTCTTTGCTGTAAAGGGATCCCTCAGACACTTGCAGCTTTCGGATTGGAATCTTTCCTGGATGAGGCTGGATGTAAACTTGTCTTCTATTTACACAGAGTGGTCAGAGGGGTTTCCCTCAGCACCACCTGCCTCCTCAGTGGCTTTCAGGCCATTAAGCTTTGTCCCAGCATCTCTAGGTGGATGGACCTTCATATTAGATCCCCAAAGTGCATTGTTCTCTGCTGTTTCCTCTGCTGGGTCTTGCACCTTGTGGTAAACATTCATATTGCAAAATATGCAACTGGCCCAATAAACAGCAAAAATAAGACTATGGACAAAATATATCTG---TATTGTTCCTCACCCATTCCAGGGAGACTGGTCTTCTCAGTAACTGCAGTCATTTTCTCGTTCACGGATGGTTTGTGTTTGGCTTTCATGGTCTGGACCAGCGGCTCCATGGTCCTCATCCTGCACAGGCACAAGCAGAGAGTCCAACACATCTGCAGCAGCCGCCTCTCCCCCAGAACTTCCCACGAAACCAGAGCCACACACACTATCCTCATCCTGGTGAGCATGTTCGTCTCCTTTCATGCTCTAGCTACTATTTTGTCATATTGGATAACCCAGATGCAGAACCCAAGCCATTGGCTAAGAAGCATTGTTGTCCTGGTAGCATCAGGCTTCCCGACA
>Mmur1_CCS_V1RI_CCS72
TTGGTTCTTTGCTGTAAAGGGGTCCCTCAGACACTTGCAGCTTTCGGATTGGAAGCTTTCCTGGATGGGGCTGGATGTAAACTTGTCTTCTATTTACACAGAGTGGCCAGAGGGGTTTCCCTCAGCACCACCTGCCTCCTCAGTGGCTTTCAGGCCATTAAGCTTTGTCCCAGCATGTCTAGGTGGATGGACCTTCATATTAGATCCCCAAAGTGCATTGTGCTCTGCTGTTTCCTCTGCTGGGTCTTGCACCTTGTGGTAAACATTCATATTGCAAGATATGCAACTGGCCCACTAAACAGCAAAAATAAGACTATGGACAAAATATATCTG---TATTGTTCCACACCCATTCCAGGGAGACTGTTCTTCTCAGTAATGGCAAGCATTTTCCTCTTCACGGATGGTTTGTGTTTGGCCCTCATGGTCTGGACCAGCGGCTCCATGGTCCTCGTCCTGCACAGGCACAAGCAGAGAGTCCAACACATCCGCAGCAGCCGCCTCTCCCCCAGAACTTCCCACGAAACCAGAGCCACACACACTATCCTCATCCTAGTGAGCATGTTCGTCTCCTCTCATGCCCTAGCTACTATTTTGTCATATTGGATAACCCGGCTGCAGAACCCAAGCCAGTGGCTGAGGAGCATCTCTGTCCTGGTGGCGTCAGGCTTCCCGACA
>Mmur1_CCS_V1RI_CCS109
TTAGTTCTTTGTTCTAAAGGGATCCCTCAGACACTTGCAGTTTTCGGATTGGAATCTTTCCTGGATGAGGCTGGATGTAAACTTGTCTTCTATTTACACAGAGTGGCCAGAGGGGTATCCCTCAGCACTACCTGCCTCCTCAGTGGCTTTCAGGCCATTAAGCTTTGTCCCAGCATCTCTAGGTGGACGGACCTTCATATTAGATCCCCAAAGTGCATTGTTTTCTCCTGTTTCCTCTGCTGGGTCTTGCATTTTATGGTAAATATCCCAATTGCAAGATATGTAACTGGTCCAATGAATAGCAAAAATATGAGTATGGAAAAAGTGTATAGG---TACTGTTCCTCATACCTTTCAGGGATAC---TATTCTCAATAACTGCAGTCATATTCTCATTCACGGATGGTATGTGTTTGGCCCTCATGCTCTGCAGTAGCATTTCCATGGTCCTCGTCCTGCACAGGCACAAGCAGAGAGTCCAACACATCCGCAGCAGCCGCCTCTCCCCCAGAACTTCCCATGAAACCAGAGCCACACACACTATCCTCATCCTGGTGAGCATGTTCGTCTCCTTTCATGCTCTAGCTGCTATTTTGTCATATTTGATAACCCGGCTGCAGAACCCAAGCCATTGGCTGAGGAGCATCTCTGTCCTGGTGGCGTCAGGCTTCCCGACA
>Mmur1_CCS_V1RI_CCS106
TTGGTTCTTTGCTGTAAAGGGGTCCCTGAGACACTTGCAGCTTTCGGATTGGAAGCTTTCCTGGATGAGGCTGGATGTAAACTTGTCTTCTATTTACACAAAGTGGTCAGAGGGGTTTCCCTCAGCACCACCTGCCTCCTCAGTGGCTTTCAGGCCATTAAGCTTTGTCCCAGCATTTCTAGGTGGATGGACCTTCATATTAGATCCCCAAAGTGCATTGTTTCCTGCTGTTTCTTCTGCTGGGTCTTGCACCTTTTGGTAAATATCTATATTGTAAGGTACAAAGCTGGCCCAGTAAAGAGCAAAAACCTGAGTATGGTAAACATGTATAGA---TACTGTTCCCCATCAACTCCAGGGAGATTGCTATTCTCAGTAATGGCAGTCATTTATACCTTCACGGATGGCTTGTGTTTGGCCCTCATGCTCTGCACTAGCATTTCCATGGTCCTCGTCCTGCACAGGCACAAGCAGAGAGTCCAACACATCCGCAGCAGCCGCCTCTCCCCCAGAACTTCCCATGAAACCAGAGCCACACACACTATCCTCATCCTGGTCAGCATGTTTGTCTCCTTTCATGCTCTAGCTTCTATTTTGTCATATTGGATAACCCGGCTGCAGAACCCAAGCCAGTGGCTGAGGAACATCTCTGTCCTGGTGGCGTCAGGCTTCCCGACA
>Mmur1_CCS_V1RI_CCS34
TTGGTTCTTTGCTGTAAAGGGGTCCCTCAGACACTTGCAGCTTTCGGATTGGAAGCTTTCCTGGATGAGGCTGGATGTAAACTTGTCTTCTATTTACACAGAGTGGCCAGAGGGGTTTCCCTCAGCACCACCTGCCTCCTCAGTGGCTTTCAGGCCATTAAGCTTTGTCCCAGCATCTCTAGGTGGATGGACCTTCATATTAGATCACCAAAGTGCATTGTTCTCTGCTGTTTCCTCTGCTGGGTCTTGCACCTTGTGGTAAACATTCATATTGTAAGATATGCAACTGGCCCAATAAACAGCAAAAATAAGACTATGGACAAAATATATCTG---TATTGTTCCTCACCCATTCCAGGGAGATTGGTCTTCTCAGTAACTGCAGTCATTTTCTTCTTCACGGATGGTATGTGTTTGGCCCTCATGGTCTGGACCAGCAGCTCCATGGTCCTCGTCCTGCACAGGCACAAGCAGAGAGTCCAACACATCCGCAGCAGCCGCCTCTCCCCCAGAACTTCCCACGAAACCAGAGCCACACACACTATCCTCATCCTGGTGAGCATGTTCGTCTTCTTTCATGCTCTAGCTGCTATTTTGTCGTATTGGATAACCCAGATGCAGAACCCAAGCCAGTGGCTGAGGAGCATCTCTGTCCTGGTGGCGTCAGGCTTCCCAACA
>Mmur1_CCS_V1RI_CCS20
TTGGTTCTTTGCTCTAAAGGGGTCCCTCAGACACTTGCAGCATTTGGATTGGAATCTTTCCTGGATGAGGCTGGATGTAAACTTGTCTTCTATTTACACAGAGTGGCCAGAGGGGTTTCCCTTAGCACCACCTGCCTCCTCAGTGGCTTTCAGGCCATTAAGCTTTGTCCCAGCATCTCTAGGTGGATGGAAGTCCGAATTAGATCTCCAAAGTGCATTGTTTCCTGCTGTTTCCTCTGCTGGGTCTTGAACCTTGTGTTAAATATCCGTATTGCATGGTATGTAACTGGCTCAATGAATAGCAAAAACATGAGTATGGAAAAAGTATACAGATACTACTGTTCCCTATCCACTCCAGGGAGATTGTTATTCTCAGTAATGGCAGTCCTTTATACCTTCACAGATGGTTTGTGTTTGGCCCTCATGGTCTGGACCAGCGGCTCCATGGTCCTCGTCCTGCACAGGCACAAGCAGAGAGTCCAACACATCCGCAGCAGCCGCCTCTCCCCCAGAACTTCCCATGAAACCAGAGCCACACACACTATCCTCATCCTGGTCAGCATGTTTGTCTCCTTTCATGCTCTAGCTGCTATTTTGTCATTTTGGATAACCCAGCTGCAGAACCCAAGCCAGTGGCTGAGGAGCATCTCTGTCCTGGTGGCGTCAGGCTTCCCGACA
>Mmur1_CCS_V1RI_CCS86
TTGGTTCTTTGCTTTAAAGGGATCCCTCAGACACTTGCAGCTTTCGGATTGGAATCTTTCCTGGATGAGGCTGGATGTAAACTTGTCTTCTATTTACACAGAGTGGCCAGAGGGGTTTCCCTCAGCACCACCTGCCTCCTCAGTGGCTTTCAGGCCATTAAGCTTTGTCCCAGCATCTCTAGGTGGATGGACCTTCATATTAGATCCCCAAAGTGGATTTTTCTCTGCTGTTTCCTCTGCTGGGTCTTGCACCTTGTGATAAACATTCATATTGCACAATATGCAACTGCCCCAATAAACAACAAAAATAAGACTATGGACAAAATATATCCG---TATTGTTCCACACCCGTTCCAGGGAGACTGGTCTTCTCAGTAACTGGAGTCATTTTCTTGTTAACGGATGGTTTGTGTTTGGCTTTCATGGTCTGGACCAGCGGCTCCATGGTCCTCGTCCTGCACAGGCACAAGCAGAGAGTCCAACACATCCGCAGCAGCCGCCTCTCCCCCAGAACTTCCCATGAAACCAGAGCCACACACACCATCCTCATCCTGGTGAGCATGTTCATCTCCTTTCATGCTCTAGCTACTATTTTGTCATTTTCGATAACCAAGCTGCAGAACCCAAGCCAGCGGCTGACCAGCATCGCTGTCCTGGTGGCGTCAGGCTTCCCGACA
>Mmur1_CCS_V1RI_CCS60
TTAGTTCTTTGTTCTAAAGGGATCCCTCAGACACTTGCAGCTTTCGGATTGGAAGCTTTCCTGGATGAGGCTGGATGTAAACTTGTCTTCTATTTACACAGAGTGGCCAGAGGGGTTTCCCTCAGCACCACCTGCCTCCTCAGTGGCTTTCAGGCCATTAAGCTTTGTCCCAGCATCTCTAGGTGGATGGACCTTCATATTAGATCCCCAAAGTGCATTGTTTTCTCCTGTTTCCTCTGCTGGGTCTTGCATTTTATGGTAAATATCCCAATTGCAAGATATGTAACTGGCCCAACGAATAGCAAAAATATGAGTATGGAAAACATGTATAGG---TACTGTTCCTCATACCTTTCAGGGATAC---TATTCTCAATAACTGCAGTCATATTCTTGTTCACAGATGGTATGTGTTTGGCCCTGATGTTCTGCAGTAGCATTTCCATGGTCCTCATCCTGCACAGGCACAAGCAGAGAGTCCAACACATCCGCAGCAGCCGCCTCTCCCCCAGAACTTCCCATGAAACCAGAGCCACACACACTATCCTCATCCTGGTCAGCATGTTTGTCTCTTTTCATGCTCTAGCTTCTATTTTGTCGTATTGGATAATCCGGCTGCAGAACCCAAGCCAGTTTCTGAGGGGCATCTCTGTCCTGGTGGCGTCAGGCTTCCCGACA
>Mmur1_CCS_V1RI_CCS47
TTAGTTCTTTGTTCTAAAGGGATCCCTCAGACACTTGCAGCTTTCGGATTGGAATCTTTCCTGGATGAGGCTGGATGTAAACTTGTCTTCTATTTACACAGAGTGGCCAGAGGGGTTTCCCTCAGCACCACCTGCCTCCTCAGTGGCTTTCAGGCCATTAAGCTTTGTCCCAGCATCTCTAGGTGGATGGAAGTCCTAATTAGATCCCCAAAGTGGATTGTTTTCTCCTGTTTCCTCTGCTGGGTCTTGCATTTTATGGTAAATATCCCAATTGCAATGTATGTAGCTGGCCCAACAAATAGCAAAAACATGAGTATGGTTTTTGTGTACAGA---TACTGTTCCACACACCATTCAGGGATAT---TATTCTCAATAAATGCAGTCATTTATACCTTCATGGATGGCATGTGTTTGGCCCTCATGCTCTGCACTAGCATTTCCATGGTCCTCGTCCTGCACAGGCACAAGCAGAGAGTCCAACACATCCGCAGCAGCCGCCTCTCCCCCAGAACTTCCCATGAAACCAGAGCCACACACACTATCCTCATCCTGGTGAGCATGTTTGTCTCCTTTCATGCTCTAGCTGCTATTTTGTCATATTTGATAACCCGGCTGCAGAACCCAAGCCAGTGGCTGAGGAACATCGCTGTCCTGGTGGCGTCAGGCTTCCCAACA
>Mmur1_CCS_V1RI_CCS65
TTGGTTCTTTGCTGTAAAGGGATCCCTCAGACACTTGCAGCTTTCGGATTGGAAgCTTTCCTGGATGAGGCTGGATGTAAACTTGTCTTCTATTTACACAGAGTGGCCAGAGGGGTTTCCCTCAGCACCACCTGCCTCCTCAGTGGCTTTCAGGCCATTAAGCTTTGTCCCAGCATCTCTAGGTGGATGGACCTTCATATTAGATCCCCAAAGAGCATTGTTCTCTGCTGTTTCCTCTGCTGGGTCTTGCACCTTGTGGTAAATATCTATATTGTAAGGTACATAACGGGCCCAGTGAATAGCAAAAATAAGAGTATGGACAAAATATATCTG---TACTGTTCCTCACCCAAACCAGGGAGATGGCTATTCTCACTAATGGCAGTAATTTATACCCTCACAGATGGTTTGTGTTTGGCCCTCATGGTCTGGACCAGCGGCTCCATGGTCCTCGTCCTGCACAGGCACAAGCAGAGAGTCCAACACATCCGCAGCAGCCGCCTCTCCCCCAGAACTTCCCATGAAACCAGAGCCACACACACCATCCTCATCCTGGTGAGCATGTTCGTCTCCTCTCATGCTCTAGCTACTATTTTGTCGTATTGGATAACCCAGCTGCAGAACCCAAGCCAGTGGCTGACCAGCATCTCTGTCCTGGTGGCGTCAGGCTTCCCGACA
>Mmur1_CCS_V1RI_CCS64
TTGGTTCTTTGCTGTAAAGGGGTCCCTCAGACACTTGCAGCTTTCGGATTGGAAGCTTTCCTGGATGAGACTGGATGTAAACTTGTCTTCTATTTACACAGAGTGGCCAGAGGGGTTTCCCTCAGCACCACCTGCCTCCTCAGTGGCTTTCAGGCCATTAAGCTTTGTCCCAGCATCTCTAGGTGGATGGACCTTCATATTAGATCCCCAAAGTGCATTGTTCTCTGCTGTTTCCTCTGCTGGGTCTTGCATCTTGTGGTAAATATCCATATTGTAAGGTACAAAGCTGGCCCAGTAAAGAGCAAAAACCTGAGTATGGTAAAAATGTATAGA---TACTGTTTCCCATCAACTCCAGGGAGATTGCTATTCTCAGTAACTGCAGTCATTTATACCTTCATGGATGGCTTGTGTTTGGCCCTCATGCTCTGCACTAGCATTTCCATGGTCCTCGTCCTGCACAGGCACAAGCAGAGAGTCCAACATATCCACAGCAGCCGCCTCTCCCCCAGAACTTCCCATGAAACCAGAGCCACACACACCATCCTCATCCTGGTGAGCTTGTTTGTCTCCTTTCATGCTCTAGCTTCTATTTTGTCGTATTGGATAACCCGGCTGCAGAACCCAAGCCAGTGGCTGAGGAACATCTCTGTCCTGGTGGCTTTGGGCTTCCCGACA
>Mmur1_CCS_V1RI_CCS90
TTGGTTCTTTGCTGTAAAGGGATCCCTCAGACACTTGCAGCTTTCGGATTGGAAGCTTTCCTGGATGaGGCTGGATGTAAACTTGTCTTCTATTTACACAGAGTGGCCAGAGGGGTTTCCCTCAGCACCACCTGCCTCCTCAGTGGCTTTCAGGCCATTAAGCTTTGTCCCAGCATCTCTAGGTGGATGGACCTTCATATTAGATCCCCAAAGTGCATCATTTTCTCCTGTTTCCTCTGCTGGGTCTTGCACCTTGTGGTAAACATTCATATTGCAAGATATGCAACTGGCCCAATAAACAGCAAAAATAAGACTATGGACAAAATATATCTG---TATTGTTCCACACCCATTCCAGGGAGACTGTTCTTCTCAGTAATGGCAAGCATTTTCCTCTTCACGGATGGTTTGTGTTTGGCCCTCATGGTCTGGACCAGCGGCTCCATGGTCCTCGTCCTGCACAGGCACAAGCAGAGAGTCCAACACATCCGCAGCAGCCGCCTCTCCCCCAGAACTTCCCACGAAACCAGAGCCACACACACTATCCTCATCCTGGTGAGCATGTTCGTCTCCTTTCATGCTCTAGCTACTATTTTGTCATATTGGATAACCCAGCTGCAGAACCCAAGCCAGTGGCTGAGGAGCATCTCTGTCCTGGTGGCGTCAGGCTTCCCAACA
>Mmur1_CCS_V1RI_CCS111
TTGGTTCTTTGCTGTAAAGGGGTCCCTCAGACACTTGCAGCTTTCGGATTGGAAGCTTTCCTGGATGAGGCTGGATGTAAACTTGTCTTCTATTTACACAGAGTGGCCAGAGGGGTTTCCCTCAGCACCACCTGCCTCCTCAGTGGCTTTCAGGCCATTAAGCTTTGTCCCAGCATCTCTAGGTGGATGGACCCTCATATTAGATCCCCAAAGTGCATTGTTCTCTGCTGTTTCCTCTGCTGGGTCTTGCACCTTGTGGTAAATATCTATATTGCAAGATATGCAACTGGCTCAATAAACCGCAAAAATAAGACTATGGACAAAATATATCTG---TATTGTTCCACACCCATTCCAGGGAGACTGGTCTTCTCAGTAACTGCAGTCATTTTCCTCTTCACGGATGCTTTGTGTTTGGCCCTCATGGTCTGGACCAGCAGCTCCATGGTCCTCGTCCTGCACAGGCACAAGCAGAGAGTCCAACACATCCGCAGCAGCCGCCTCTCCCCCAGAACTTCCCACGAAACCAGAGCCACACACACTATCCTCATCCTGGTGAGCATGTTCGTCTCCTCTCATGCTCTAGCTGCTATTTTGTCGTATTGGATAATCCGGCTGCAGAACCCAAGCCAGTGGCTGAGGAGCATCTCTGTCCTGGTGGCGTCAGGCTTCCCGACA
>Mmur1_CCS_V1RI_CCS53
TTAGTTCTTTGCTCTGAAGGGATCCCTCAGACACTTGCAGCTTTTGGGAGGGAAGTTTTCCTGGATGAGGCTGAATGTAAACTTGTCTTCTATTTACGCAGAGTGGCCAGAGGGGTTTCCCTCAGCACCACCTGCCTCCTCAGTGGCTTTCAGGCCATTAAGCTTCGCCCCAGTATCTCTAGGTGGATGGACCTTCATATTAGATCCCCAAAGTGCATTGTTCTCTGCTGTTTCTTTTGCTGGGTCTTGCACCTTTTGGTAAATACCTGTATTGTAAGGTGCAAAACTGGCCCAATGAACAACAAAAATAAGAGTATGGGCAAAATATATCTG---TACTGTTCCTCACCCATTCCAGGGAGATTGCTATTCTCAGTAATGGCAGTCATTTTCTCCTTCACGGATGGTTTGTGTTTGGCCCTCATGGTCTGGACCAGCAGCTCCATGGTCCTCGTCCTGCACAGGCACAAGCAGAGAGTCCAACACATCCGCAGCAGCCGCCTCTCCCCCAGAACTTCCCATGAAACCAGAGCCACACACACCATCCTCATCCTGGTGAGCTTGTTCGTCTCCTTTCATGCTCTAGCTGCTATTTTGTCATTTTTGCTAACCCAGCTGCAGAACCCAAGCCAGTGGCTGAGGAGCATCTCTGTCCTGGTGGCGTCAGGCTTCCCGACA
>Mmur1_CCS_V1RI_CCS21
TTGGTTCTTTGCTGTAAAGGGGTCCCTCAGACACTTGCAGCTTTCGGATTGGAAGCTTTCCTGGATGAGGCTGGATGTAAACTTGTCTTCTATTTACACAGAGTGGCCAGAGGGGTTTCCCTCAGCACCACCTGCCTCCTCAGTGGCTTTCAGGCCATTAAGCTTTGTCCCAGCATCTCTAGGTGGATGGACCTTCATATTAGATCCCCAAAGTGCATTGTTCTCTGCTGTTTCCTCTGCTGGGTCTTGCACCTTGTGGTAAATATCTATATTGTAAGATATGCAACTGGCCCAATAAACCACAAAAATAAGACTATGGACAAAATATATCTG---TATTGTTCCACACCCATTCCAGGGAGACTGGTCTTCTCAGTAATAGCAAGCATTTTCCTCTTCACGGATGCTTTGTGTTTGGCCCTCATGGTCTGGACCAGCAGCTCCATGGTCCTCGTCCTGCACAGGCACAAGCAGAGAGTCCAACACATCCGCAGCAGCCGCCTCTCCCCCAGAACTTCCCACGAAACCAGAGCCACACACACTATCCTCATCCTGGTGAGCATGTTCGTCTCCTCTCATGCCCTAGCTGCTATTTTGTCGTATTGGATAATCCGGCTGCCGAACCCAAGCCAGTGGCTGAGGAGCATCTCTGTCCTCGTGGCGTCAGGCTTCCCGACA
>Mmur1_CCS_V1RI_CCS14
TTAGTTCTTTGCTGTAAAGGGGTCCCTCAGACACTTGTAGCATTCGGATTGGAAGCTTTCCTGGATGAGGCTGGATGTAAACTTGTCTTCTATTTACACAGAGTGGTCAGAGGGGTTTCCCTCAGCACCACCTGCCTCCTCAGTGGCTTTCAGGCCATTAAGCTTTGTCCCAGCATCTCTAGCTGGATGGACCTTCATATTAGATCCCCAAAGTGCATTGTTCTCTGCTGTTTCCTCTGCTGGGTCTTGCACCTTGTGGTAAACATTCATATTGCAAAATATGCAACTGGCCTAATAAACAGCAAAAATAAGACTATGGACAAAATATATCTG---TATTGTTCCTCACCCATTCCAGGGAGACTGGTCTTCTCAGTAACTGCAGTCATTTTCCTCTTCACGGATGCTTTGTGTTTGGCCCTCATGGTCTGGACCAGCGGCTCCATGGTCCTCGTCCTGCACAGGCACAAGCAGAGAGTCCAACACAACCACAGCAGCCGCCTCTCCCCCAGAACTTCCCATGAAACCAGAGCCACACACACTATCCTCATCCTGGTGAGCATGTTCGTCTCCTTTCATGCTCTAGCTGCTATTTTGTCATTTTGGCTAACCCAGCTGCAGAACCCAAGCCATTGGCTGAGGAGCATCTCTGTCCTGGTGGCTTTGGGCCTCCCAACA
>Mmur1_CCS_V1RI_CCS62
TTGGTTCTTTGCTCTAAAGGGATCCCTCAGACACTTGCAGCTTTCGGATTGGAATCTTTCCTGGATGAGCCTGGATGTAAACTTGTCTTCTATTTACACAAAGTGGCCAGAGGGGTTTCCCTCAGCACCACCTGCCTCCTCAGTGGCTTTCAGGCCATTAAGCTTTGCCCCAGTATCTTTAGATGGATGGACCTTCATATTAGATCCCCAAAGTGCATTGTTCTCTGCTGCTTCCTCTGCTGGGTCTTGCACCTTGTGGTAAATATCCATATTGTAAGGTACAAAGCTGGCCTAGTGAAGAGCAAAAATCAGAGTGTGGAAAAAATGTATAGA---TACTGTCCCCCACCAACTTCAGGAATATTGTTATTCTCAGTAATAGCACTCATTTATACCTTCACGGATGGTTTGTGTTTGGCCCTCATGGTCTGGACCAGCGGCTCCATGGTCCTCGTCCTGCACAGGCACAAGCAGAGAGTCCAACACATCCACAGCAGCCGCCTCTCCCCcAGAACTTCCCACGAAACCAGAGCCACACACACCATCCTCATCCTGGTGAGCATGTTCGTCTCCTTTCATGCTCTAGCTTCTATTTTGTCGTATTGGATAACCCAGCTGCAGAACCCAAGCCAGTGGCTGAGGaGCATCTCTGTCCTGGTGGCGTCAGGCTTCCCGACA
>Mmur1_CCS_V1RI_CCS45
TTAGTTCTTTGTTCTAAAGGGGTCCCTCAGACACTTGCAGTTTTCGGATTGGAATCTTTCCTGGATGAGGCTGGATGTAAACTTGTCTTCTATTTACACAGAGTGGCCAGAGGGGTTTCTCTCAACACCACCTGCCTCCTCAGTGGCTTTCAGGCCATTAAGCTTTGTCCCAGCATCTCTAGGTGGATGGAAGTCCTAATTAGATCCCCAAAGTGGATTGTTTTCTCCTGTTTCCTCTGCTGGGTCTTGCATTTTATGGTAAATATCCCAATTGCAATGTATGTAGCTGGCCCAACAAATAGCAAAAACATGAGTATGGTTTTTGTGTACAGA---TACTGTTCCACACACCATTCAGGGATAT---TATTCTCAATAAATGCAGTCATTTATACCTTCATGGATGGCATGTGTTTGGCCCTCATGCTCTGCAGTAGCATTTCCATGGTCCTCGTCCTGCACAGGCACAAGCAGAGAGTCCAACACATCCGCAGCAGCCGCCTCTCCCCCAGAACTTCCCATGAAACCAGAGCCACACACACTATCCTCATCCTGGTGAGCATGTTTGTCTCCTTTCATGCTCTAGCTGCTATTTTGTCATATTTGATAACCCGGCTGCAGAACCCAAGCCAGTGGCTGAGGAACATCTCTGTCCTGGTGGCGTCAGGCTTCCCGACA
>Mmur1_CCS_V1RI_CCS92
TTGGTTCTTTGCTGTAAAGGGGTCCCTCAGACACTTGCAGCTTTCGGATTGGAAGCTTTCCTGGATGAGGCTGGATGTAAACTTGTCTTCTATTTACACAGAGTGGCCAGAGGGGTTTCCCTCAGCACCACCTGCCTCCTCAGTGGCTTTCAGGCCATTAAGCTTTGTCCCAGCATCTCTAGGTGGATGGACCTTCATATTAGATCCCCAAAGTGCATTGTTCTCTGCTGTTTCCTCTGCTGGGTCTTGCACCTTGTGGTAAACATTCATATTGTAAGATATGCAACTGGCCCAATAAACAGCAAAAATAAGACTATGGACAAAATATATCTG---TATTGTTCCTCACCCATTCCAGGGAGACTGGTCTTCTCAGTAACTGCAGTCATTTTCTTCTTCACGGATGGTATGTGTTTGGCCATCATGATCTGGACCAGCAGCTCCATGGTCCTCGTCCTGCACAGGCACAAGCAGAGAGTCCAACACATCCGCAGCAGCCGCCTCTCCCCCAGAACTTCCCACGAAACCAGAGCCACACACACTATCCTCATCCTGGTGAGCATGTTCGTCTCCTTTCATGCTCTAGCTGCTATTTTGTCATTTTGGCTAACCCAGATGCAGAACCCAAGCCAGTGGCTGAGGAGCATCTCTGTCCTGGTGGCGTCAGGCTTCCCGACA
>Mmur1_CCS_V1RI_CCS75
TTAGTTCTTTGCTCTGAAGGGATCCCCCAGACACTTGCAGCTTTCGGGAGGGAAGCTTTCCTGGATGAGGCTGGATGTAAACTTGTCTTCTATTTACACAGAGTGGCCAGAGGGGTTTCCCTCAGCACCACCTGCCTCCTCAGTGGCTTTCAGGCCATTAAGCTTCGCCCCAGTATCTCTAGGTGGATGGACCTTCATATTAGATCCCCAAAGTGCATTGTTCTCTGCTGTTTCTTTTGCTGGGTCTTGCACCTTTTGGTAAATACCTGTATTGTAAGGTATAAAACTGGCCCAATGAACAACAAAAATAAGAGTATGGGCAAAATATATCTG---TACTGTTCCTCACCCATTCCAGGGAGACTGGTCTTCTCAGTAACTGCAGTCATTTTCTCCTTCACGGATGGTTTGTGTTTGGCCCTCATGGTCTGGACCAGCAGCTCCATGGTCCTCGTCCTGCACAGGCACAAGCAGAGAGTCCAACACATCCACAGCAGCCGCCTCTCCCCCAGAACTTCCCATGAAACCAGAGCCACACACACTATCCTCATCCTGGTGAGCATGTTTGTCTCCTTTCATACTCTAGCTGCTATTTTGTCATTTTCGCTAACCCAGCTGCAGAACCCAAGCCAGTGGCTGAGGAGCATCTCTGTGCTGGTGGCGTCAGGCTTCCCGACA
>Mmur1_CCS_V1RI_CCS103
TTGGTTCTTTGCTGTAAAGGGGTCCCTCAGACACTTGCAGCTTTCGGATTGGAAGCTTTCCTGGATGAGGCTGGATGTAAACTTGTCTTCTATTTACACAAAGTGGCCAGAGGGGTTTCCCTCAGCACCACCTGCCTCCTCAGTGGCTTTCAGGCCATTAAGCTTTGTCCCAGCATCTCTAGGTGGATGGATGTCCGAATTAGATCTCCAAAGTGCATTGTTTCCTGCTGTTTCCTCTGCTGGGTCTTGAACCTTGTGTTAAATATCCGTATTGCATGGTATGTAACTGGCTCAATGAATAGCAAAAACATGAGTATGGAAAAAGTATACAGATACTACTGTTACCTATCCACTCCAGGGAGATTGTTATTCTCAGTAATGGCAGTCCTTTATACCTTCACAGATGGTTTGTGTTTGGCCCTCATGGTCTGGACCAGCGGCTCCATGGTCCTCGTCCTGCACAGGCACAAGCAGAGAGTCCAACACATCCGCAGCAGCCGCCTCTCCCCCAGAACTTCCCACGAAACCAGAGCCACACACACTATCCTCATCCTGGTGAGCTTGTTTGTCTCCTTTCATGCTCTAGCTGCTATTTTGTCATATTGGATAACCCAGCTGCAGAACCCAAGCCAGTGGCTGAGGAGCATCTCTGTCCTGGTGGCGTCAGGCTTCCCGACA
>Mmur1_CCS_V1RI_CCS27
TTGGTTCTTTGCTGTAAAGGGATCCCTCAGACACTTGCAGCTTTCGGATTGGAAGCTTTCCTGGATGAGGCTGGATGTAAACTTGTCTTCTATTTACACAGAGTGGCCAGAGGGGTTTCCCTCAGCACCACCTGCCTCCTCAGTGGCTTTCAGGCCATTAAGCTTTGTCCCAGCATCTCTAGGTGGATGGACCTTCATATTAGATCCCCAAAGTGCATTGTTCTCTGCTGTTTCCTCTGCTGGGTCTTGCACCTTGTGGTAAATATCTATATTGTAAGATATGCAACTGGCCCAATAAACCACAAAAATAAGACTATGGACAAAATATATCTG---TATTGTTCCACACCCATTCCAGGGAGACTGGTCTTCTCAGTAATAGCAAGCATTTTCCTCTTCACGGATGCTTTGTGTTTGGCCCTCATGGTCTGGACCAGCAGCTCCATGGTCCTCGTCCTGCACAGGCACAAGCAGAGAGTCCAACACATCCGCAGCAGCCGCCTCTCCCCCAGAACTTCCCACGAAACCAGAGCCACACACACTATCCTCATCCTAGTGAGCATGTTCGTCTCCTCTCATGCCCTAGCTACTATTTTGTCATATTGGATAACCCGGCTGCAGAACCCAAGCCAGTGGCTGAGGAGCATCTCTGTCCTGGTGGCGTCAGGCTTCCCGACA
>Mmur1_CCS_V1RI_CCS67
TTGGTTCTTTGCTGTAAAGGGGTCCCTCAGACACTTGCAGCTTTCGGATTGGAAGCTTTCCTGGATGAGGCTGGATGTAAACTTGTCTTCTATTTACACAGAGTGGCCAGAGGGGTTTCCCTCAGCACCACCTGCCTCCTCAGTGGCTTTCAGGCCATTAAGCTTTGTCCCAGCATCTCTAGCTGGATGGACCCTCATATTAGATCCCCAAAGTGCATTGTTCTCTGCTGTTTCCTCTGCTGGGTCTTGCACCTTGTGGTAAACATTCATATTGTAAGATATGCAACTGGCCCAATAAACCACAAAAATAAGACTATGGACAAAATATATCTG---TATTGTTCCACACCCATTCCAGGGAGACTGGTCTTCTCAGTAATAGCAAGCATTTTCCTCTTCACGGATGCTTTGTGTTTGGCCCTCATGGTCTGGACCAGCAGCTCCATGGTCCTCGTCCTGCACAGGCACAAGCAGAGAGTCCAACACATCCGCAGCAGCCGCCTCTCCCCCAGAACTTCCCACGAAACCAGAGCCACACACACTATCCTCATCCTAGTGAGCATGTTCGTCTCCTCTCATGCCCTAGCTGCTATTTTGTCGTATTGGATAATCCGGCTGCCGAACCCAAGCCAGTGGCTGAGGAACATCTCTGTCCTGGTGGCGTCAGGCTTCCCGACA
>Mmur1_CCS_V1RI_CCS99
TTAGTTCTTTGCTCTAAAGGGGTCCCTCAGACGGTGGCAACTTTGGGTTTGGAATCTTTCCTGCATGAGGCTGGATGTAAACTTGTCTTCTATTTACACAGAGTGGCCAGAGGGGTTTCCCTCAGCACCACCTGCCTCCTCAGTGGCTTTCAGGCCATTAAACTTTGTCCCAGCATCTCTAGGTGGATGGACCTTCATATTAGATCCCCAAAGTGCATTGTTTTCTCCTGTTTCCTCTGCTGGGTCTTGCATTTTATGGTAAATATCCCAATTGCAATGTATGTAGCTGGCCCAACAAATAGCAAAAACATGAGTATGTTTTTTGTGTACAGA---TACTGTTCCTCACACCTTTCAGGGATAT---TATTCTCAATAAGTGCAGTCATTTATACCTTCACAGATGGCTTGTGTTTGGCCCTCATGCTCTGCACTAGCATTTCCATGGTCCTCGTCCTGCACAGGCACAAGCAGAGAGTCCAACACATCCGCAGCAGCCACCTCTCCCCCAGAACTTCCCATGAAACCAGAGCCACACACACTATCCTCATCCTGGTGAGCATGTTTGTCTCCTTTCATGCTCTAGCTTCTATTTTGTCATATTGGATAACCCGGCTGCAGAACCCAAGCCAGTGGCTGAGGGGCATCTCTGTCCTGGTGGCGTCAGGCTTCCCgACA


>Mmur1_CCS_V1RIX_CCS2821
CTCCTCTTCCGCACCCTCACACTCTTTCTGGATCACAGGCCGAAGCCCCACGACCTGCTCACCGGTAACTTGGCCCTCGTCCACATACTGGTGCTGCTCACGACGGTGTTTTTCTCTCCAGGCCCGTTTGAGTCCCTGCGTTTTCAGAATGATGTCAAGTGTAAGGCTCTGTTCTACCTGCACAGGATGATGAGGGGCCTCTCCATCTGCACCACCTGCCTCCTGAGCATGCTCCAGGCCGTCACCATCAGCCCCAGCTCCTCCTGGTTGGGCCGGTTCAAACAGAAATCCAGAGGCTACGTCATCCATTCCTTAGTCTTTTTGTGGTTTCTCAGTTTGTCCTTCAGTAGTAACCTGCTCTTGTTTACCGTGGCTGCTTCTAATGTGACCCAGACCCAAGTGCTGAGCTTTGGTAAATACTGCTCACTTTCCTCTGCAAGGTACCTCAGGTGGAGCCTGTTTTTCATGCTGATACAAGTGAGAGACGTCTCCTTTGTAGGCGGCATGCTGCTCTCGAGTGTGTACATGGTGACTCTCTTGTTCAGGCATCAGAGGCGATCCCAGCACCTGCACAACATGTCCCTCTCCACAAGCATCTCCCCAGAGAAAAGGGCCACCCAGATCATCCTGCTCCTGGTCAGCTTCTTTGTGTTCATGTACTGGGTGGACCTGGTCATCTCCTTCTGCACGATTGTGTTGCTGGTTTATGGTCCCATCATGCTGGGTGTCCAGAGGCTGGTGGTCAATGCC
>Mmur1_CCS_V1RIX_CCS216
CTCCTCTCCCGCATCCTCACGCTCTTTCTGGATCACAGGCCGAAGCCCCACGACCTGCTCACCGGTAACTTGGCCCTCGTCCACATACTGATGCTGCTCACCATGCTGTTTCTCTCTCCAGGCCAGTTTGAGTCCCTGCGTTTGCAGAATGACGCCAAGTGTAAGGCTCTGTTCTACCTGAGCAGGGTGATGCGGGGCCTCTCCATCTGCACCACCTGCCTCCTGAGCATGCTCCAGGCCGTCACCATCAGCCCCAGCTCCTCCTGGTTGGGCCGGTTCAAACAGAAATCCAGACGCTATGTCATCCATTCCTTACTCTTTTTATGGATTCTCAATTTGTCCTTCAGTCATAACCTGCTCTTGTTTACCGTGGCTGCTTCTAATGTGACCCAGACCCAAGAGCTGAGTATTGTTAAATACTGCTCACTTTCCTCTGCAAGCTACCTCAGGTGGAGCCTGTTTTTCATGATGATACAACTGAGAGACGTGTCCTTCGTAGGCGGCATGCTGCTCTCGAGTGTGTACATGGTGACTCTCTTGTTCAGGCATCAGAGGCGATCCCAGCACCTGCACAACATGTCCCTCTCCCCGAGCATCTCCCCGGAGAAAAGGGCCACCCAGATCATCCTGCTCCTGGTCAGTTTCTTTGTGGTCATGTACTGGGTGGACCTGGTCATCTCCTTCTGCTCCATAGTGTTGGTGGCATACGGCCCCGTCATGCTGGGTGTCCAGACGCTGGTGGTCAATGTC
>Mmur1_CCS_V1RIX_CCS4003
CTCCTCTCCCGCATCCTCACGCTCTTTCTGGATCACAGGCTGAAGCCCCACGACCTGCTCACCGGTAACTTGGCCCTCGTCCACATACTGATGCTGCTCACCATGCTGTTTCTTTCTCCAGGCCTGTTTGAGTCCCTGCGTTTGCAGAATGACGTCAAGTGTAAGGCTCTGTTCTACCTGAGCAGGGTGATGCGGGGCCTGTCCATCTGCACCACCTGCCTCCTGAGCATGCTCCAGGCCGTCACCATCAGCCCCAGCTCCTCCTGGTTGGGCCGGTTCAAACAGAAATCCAGAGGCTACGTCATCCATTCCTTACTCTTTTTATGGATTCTCAATTTGTCCTTCAGTCGTAACCTGCTCTTGTTTACCGTGGCTGCTTCTAATGTGACCCAGACCCAAGAGCTGAGTATTGTTAAATACTGCTCACTTTCCTCTGCAAGGTACCTCAGGTGGAGCCTGTTTTTCATGCTGATACAACTGAGAGACGTCTGCTTTGTAGGCGGCATGCTGCTCTCGAGTGTGTACATGGTGACTCTCTTGTTCAGGCATCAGAGGCGATCCCAGCACCTGCACAACATGTCCCTCTCCCCGAGCATCTCCCCGGAGAAAAGGGCCACCCAGATCATCCTGCTCCTGGTCAGTTTCTTTGTGGTCATGTACTGGGTGGACCTGGTCATCTCCTTCTGCTCCATAGTGTTGCTGGCATACGGCCCCGTCGTGCTGGGTGTCCAGACGCTGGTGGGGAATGTC
>Mmur1_CCS_V1RIX_CCS180
CTCCTCTTCCGCACCCTCACGCTCTTTCTGGATCACAGGCCGAAGCCCCACGACCTGCTCACCGGTAACTTGGCCCTCGTCCACATACTGATGCTGCTCACCATGCTGTTTCTTTCTCCAGGCCCGTTTGAGTCCCTGCGTTTGCAGAATGACGTCAAGTGTAAGGCTCTGTTCTACCTGCACAGGGTGATGCGGGGCCTCTCCATCTGCACCACCTGCCTCCTGAGCATGCTCCAGGCCGTCACCATCAGCCCCAGCTCCTCCTGGTTGGGCCGGTTCAAACAGAAATCCAGACACTACGTCATCCATTCCTTACTCTTTTTGTGGATTCTCTGTTTTTCCTTCAGTAGTAACCTGCTCTTCTTTACTGAGGCTGCTTCTAATGTGACCCAGCCCCAAGTGCTGAGCTTTGGTAAATACTGCTCACTTTCCTCTGCAAGCTACCTCAGGTGGAGCCTGTTTTTCATGCTGATACAAGTGAGAGACGTGTCCTTTGTAGGCGGCATGCTGCTCTCAAGTGTGTACATGGTGACTCTCTTGTTCAGGCATCAGAGGCGATCCCAGCACCTGCACAACATGTCCCTGTCCCCGAGCATCTCCCCGGAGAAAAGGGCCACCCAGATCATCCTGCTCCTGGTCAGTTTCTTTGTGGTCATGTACTGGGTGGACCTCGTCATCTCCTTATGCTCCATGATGTTGCTGGCATACGGCCCCGTCATGCTGGGTGTCCAGACGCTGGTGGTCAATGCC
>Mmur1_CCS_V1RIX_CCS646
CTCCTCTCCCGCATCCTCACGCTCTTTCTGGATCACAGGCCGAAGCCCCACGACCTGGTCTCCGGTAACTTGGCCCTCGTCCACATACTGATGCTGCTCACCATGCTGTTTCTTTCTCCAGGCCCATTTGAGTCCCTGCGTTTTCAGAATGACGTCAAGTGTAAGGCTCTGTTCTACCTGAGCAGGGTGATGCGGGGCCTGTCCATCTGCACCACCTGCCTCCTGAGCATGCTCCAGGCCGTCACCATCAGCCCCAGCTCCTCCTGGTTGGGGCGGTTCAAACAGAAATCCAGACGCTACGTCATCCATTCCTTACTCTTTTTGTGGATTCTCTGTTTGTCCTTCAGTAGTAACCTGCTCTTGTTTACCGTGGCTGCTTCTAATGTGACCCAGAGCCAAGTGCTGAGCTTTGGTAACTACTGCTCACTTTCCTCTGCAAGGTACCTCAGGTGGAGCCTGTTTTTCATGCTGATACAAGTGAGAGACGTCTCCTTTGTAGGCGGCATGCTGCTCTCGAGTATGTACATGGTGACTCTCTTGTTCAGGCATCAGAGGCGATCCCAGCACCTGCACAACATGTCCCTCTCCCCGAGCATCTCCCCGGAGAAAAGGGCCACCCAGATCATCCTGCTCCTGGTCAGTTTCTTTGTGGTCATGTACTGGGTGGACCTGGTCATCTCCTTCTGCACGATTGTGTTGCTGGTTTATGGTCCCATCATGCTGGGTGTCCAGAGGCTGGTGGTCAGTGCC
>Mmur1_CCS_V1RIX_CCS1375
CTCCTCTCCCGCATCCTCACGCTCTTTCTGGATCACAGGCCGAAGCCCCACGACCTGCTCACCGGTAACTTGGCCCTCGTCCACATACTGATGCTGCTAATGACAGTGTTTCTTTCTCCAGGCCTCTTTGAGTCCCTGCGTTTTGAGAATGATGTCAAGTGTAAGGCTCTGTTCTACCTGAGCAGGGTGATGCGGGGCCTCTCCATCAGCACCACCTGCCTCCTGAGCATGCTCCAGGCCGTCACCATCAGCCCCAGCTCCTCCTGGTTGGGCCGGTTCAAACAGAAATCCAGACGCTACGTCATCCATTCCTTACTCTTTTTATGGATTCTCAATTTGTCCTTCAGTAGTAACCTGCTCTTCATTACTGTGGCTGCTTCTAATGTGACCCAGACCCAAGTGCTGAGCTTTGGTAACTACTGCTCACTTTCCTCTGCAAGGTACCTCAGGTGGAGCCTGGTTTTCATGCTGACACAAGTGAGAGACGTGTCCTTTGTAGGCGGCATGCTGCTCTCGAGTGTGTATATGGTGACTCTCTTGTTCAGGCATCAGAGGCGATCCCAGCACCTGCACAACATGTCCCTCTCCCCGAGCATCTCCCCGGAGAAAAGGGCCACCCAGATCATCCTGCTCCTGGTCAGTTTCTTTGTGGTCATGTACTGGGTGGACCTGGTCATCTCCTTCTGCACGATTGTGTTGGTGGCATACAGCCCCGTCGTGCTGGGTGTCCATACGCTGGTGGGGAATGTC
>Mmur1_CCS_V1RIX_CCS3650
CTGCTCTCCCGCATCCTCACGCTCTTTCTGGGCCACAGGCCGAAGCCCCACGACCTGCTCACCGGTAACTTGGCCCTCGTCCACATACTGATGCTGCTCACCATGCTGTTTCTTTCTCCAGGCCCCTTTGAGTCCCTGCGTTTGCAGAATGACGTCAAGTGTAAGGCTCTGTTCTACCTGAGCAGGGTGATGCGGGGCCTCTCCATCTGCACCACCTGCCTCCTGAGCATGCTCCAGGCCGTCACCATCAGCCCCAGCTCCTCCTGGTTGGGGCAGTTCAAACAGAAATCCAGGGGTTACACCATCCATTCCTTACTCTTTCTATGGATTCTCTGTTTGTCCTTCAGTAGTAACCTGCTCTTGTTTACCGTGGCTGCTTCTAATGTGACCCAGACCCAAGAGCTGAGCTTTGGTAAATACTGCTCACTTTCCTCTGCAAGGTACCTCAGGTGGAGCCTGTTTTTCAGGCTGATACAAGTGAGAGACGTGTCCTTTGTAGGCGGCATGCTGTTCTCGAGTGTGTACATGGTGACTCTCTTGTTCAGGCATCAGAGGCGATCCCAGCACCTGCACAACATGTCCCTCTCCCCGAGCATCTCCCCGGAGAAAAGGGCCACCCAGATCATCCTGCTCCTGGTGAGTTTCTTTGTGGTCATGTACTGGGTGGACCTGGTCATCTCCTCCATCTCGATAATGTTGGTGGCATACGGCCCCGTCATACTGGGTGTCCAGACGCTGGTCCTTCATGCC
>Mmur1_CCS_V1RIX_CCS2872
CTCCTCTTCCGCATCCTCATGCTCTTTCTGGGTCACAGGCCGAAGCCCCACGACCTGCTCACCGGTAACTTGGCCCTCGTCCACATACTGATGCTGCTCACCATGCTGTTTCTTTCTCCAGGCCCGTTTGAGTCCCTGCGTTTGCAGAATGACGTCAAGTGTAAGGCTCTGTTCTACCTGAGCAGGGTGATGCGGGGCCTCTCCATCTGCACCACCTGCCTCCTGAGCATGCTCCAGGCCGTCACCATCAGCCCCAGCTCCTCCTGGCTGGGGCAGTTCAAACAGAAATCCAGACGCTACGTCATCCATTCCTTACTCTTTTTATGGATTCTCAATTTGTCCTTCAGTAGTAACCTGCTCGTCTTTACTGTGGCTGCTTCTAATGTGACCCAGACCCAAGTGCTGAGCTTTGGTAAATACTGCTCACTTTCCTCTGCAAGGTACCTCAGGTGGAGCCTGGTTTTCATGCTGACACAAGTGAGAGACGTGTCCTTTGTAGGCGGCATGCTGCTCTCGAGTGTGTACATGGTGACTCTCTTGTTCAGGCATCAGAGGCGATCCCAGCACCTGCACAACATGTCCCTCTCCCCGAGCATCTCCCCGGAGAAAAGGGCCACCCAGATCATCCTGCTCCTGGTCAGTTTCTTTGTGGTCATGTACTGGGTGGACCTGGTCATCTCCTTCTGCACGATTGTGTTGCTGGCATACGGCCCCGTCATGCTGGGTGTCCAGACGCTGGTGGTCAATGCC
>Mmur1_CCS_V1RIX_CCS1315
CTCCTCTCCCGCATCCTCACGCTCTTTCTGGATCACAGGCCGAAGCCCCACGACCTGCTCACCGGTAACTTGGCCCTCGTCCACATACTGATGCTGCTCACCATGGTGTTTTTCTCTCCAGGCCCGTTTGAGTCCCTGCGTTTTCAGAATGACGTCAAGTGTAAGGCTCTGTTCTACCTGAGCAGGGTGATGCGGGGCCTGTCCATCTGCACCACCTGCCTCCTGAGCATGCTCCAGGCCGTCACCATCAGCCCCAGCTCCTCCTGGTTGGGCCGGTTCAAACAGAAATCCAGACGCTACGTCATCCATTCCTTACTCTTTCTATGGTTTCTCAATCTGTCCTTCAGTAGTAACCTGCTCTTGTTTACCGTGGCTGCTTCTAATGTGACCCAGACCCAAGTGCTGAGCTTTGGTAACTACTGCTCACTTTCCTCTGCAAGGTACCTCAGGTGGAGCCTGGTTTTCATGCTGACACAAGTGAGAGACGTGTCCTTTGTAGGCGGCATGCTGCTCTCGAGTGTGTACATGGTGACTCTCTTGTTCAGGCATCAGAGGCGATCCCAGCACCTGCACAACATGTCCCTCTCCCCGAGCATCTCCCCGGAGAAAAGGGCCACCCAGATCATCCTGCTCCTGGTCAGTTTCTTTGTGGTCATGTACTGGGTGGACCTGGTCATCTCCTTCTGCACGATTGTGTTGCTGGCATACGGCCCCGTCGTGCTGGGTGTCCAAACGCTGGTGGTCAGTGCC
>Mmur1_CCS_V1RIX_CCS4004
CTCCTCTCCCGCATCCTCACGCTCTTTCTGGGTCACAGGCCGAAGCCCCATGACCTGCTCACCGGTAACTTGGCCCTCGTCCACATACTGATGCTGCTCACCATGCTGTTTCTTTCTCCAGGCCTGTTTGAGTCACTGGATTTTGAGAATGACGTCAAGTGTAAGGCTTGGTTCTTCCTGAGCAGGGTGATGCGGGGCCTCTCCATCTGCACCACCTGCCTCCTGAGCATGCTCCAGGCCGTCACCATCAGCCCCAGCTCCTCCTGGTTGGGCCGGTTCAAACAGAAATCCAGACGCTACGTCATCCATTCCTTACTCTTTTTGTGGATTCTCAATTTGTCCTTCAGTAGTAACTTGTTCTTGTTTACCGTGGCTGCTTCTAATGTGACCCAGACCCAAGTGCTGAGTTTTGGTAAATACTGCTCACTTTCCTCTGCAAGGTACCTCAGGTGGAGCCTGTTTTTCATGCTGATACAATTGAGAGACTTCTCCTTGGTAGGCGGCATGCTGCTCTCGAGTGTGTACATGGTGACTCTCTTGTTCAGGCATCAGAGGCGATCCCAGCACCTGCACAACATGTCCCTCTCCCCGAGCATCTCCCCGGAGAAAAGGGCCACCCAGATCATCCTGCTCCTGGTCAGTTTCTTTGTGGTCATGTACTGGGTGGACCTCATCATCTCCTTCTGCACCATGATGTTGCTGGCATACGGCCCCGTCATACTGGGTGTCCAGAGGCTGGTGGTCAATGCC
>Mmur1_CCS_V1RIX_CCS294
CTCCTCTTCCGCATCCTCATGCTCTTTCTGGGTCACAGGCCGAAGCCCCACGACCTGCTCACCGGTAACTTGGCCCTCGTCCACATACTGATGCTGCTCACCATGCTGTTTTTCTCTCCAGGCCCGTTTGAGTCCCTGCGTTTTCAGAATGACGTCAAGTGTAAGGCTTTGTTCTATCTGAGCAGGGTGATGCGGGGCCTCTCCATCTGCACCACCTGCCTCCTGAGCATGCTCCAGGCCGTCACCATCAGCCCCAGCTCCTCCTGGTTGGGGCGGTTCAAACAGAAATCCAGACGCTACGTCATCCATTTCTTACTCTTTTTATGGATTCTCAATTTGTCCTTCAGTAGTAACCTGCTCTTCTTTACTGTGGCTGCTTCTAATGTGACCCGGCCCCAAGTGCTGAGCTTTGGTAAATACTGCTCAATTTCCTCTCCAAGGTACCTCAGGTGGATTCTGCTTTTCATGATGATACAAGTGAGAGACGTCTGCTTTGTAGGCGGCATGCTGCTCTCGAGTGTGTACATGGTGACTCTCTTGTTCAGGCATCAGAGGCGATCCCAGCACCTGCACAACATGTCCCTCTCCCCGAGCATCTCCCCGGAGAAAAGGGCCACCCAGATCATCCTGCTCCTGGTCAGTTTCTTTGTGGTCATGTACTGGGTGGACCTGGTCATCTCCTTCTGCACGATTGTGTTGCTGGCATACGGCCCCGTCATGCTGGGTGTCCAGACGCTGGTGGTCAATGCC
>Mmur1_CCS_V1RIX_CCS1835
CTCCTCTCCCGCATCCTCACGCTCTTTCTGGATCACAGGCCGAAGCCCCACGACCTGCTCACCGGTAACTTGGCCCTCGTCCACATACTGATGCTGCTCACCATGCTGTTTTTCTCTCCAGGCCCGTTTGAGTCCCTGCGTTTTCAGAATGACGTCAAGTGTAAGGCTCTGTTCTACCTGAGCAGGGTGATGCGGGGCCTGTCCATCTGCACCACCTGCCTCCTGAGCATGCTCCAGGCCGTCACCATCAGCCCCAGCTCCTCCTGGTTGGGCCGGTTCAAACAGAAATCCAGACGCTACGTCATCCATTCCTTACTCTTTCTATGGATTCTCTGTTTTTCCTTCAGTAGTAACCTGCTCTTCTCTACTGTGGCTGCTTCTAATGTGACCCAGACCCAAGTGCTGAGCTTTGGTAACTACTGCTCACTTTCCTCTGCAAGGTACCTCAGGTGGAGCCTGGTTTTCATGCTGACACAAGTGAGAGACGTGTCCTTTGTAAGCGGCATGCTGCTCTCGAGTGTGTACATGGTGACTCTCTTGTTCAGGCATCAGAGGCGATCCCAGCACCTGCACAACATGTCCCTCTCCCCGAGCATCTCCCCAGAGAAAAGGGCCACCCAGATCATCCTGCTCCTGGTCAGTTTCTTTGTGGTCATGTACTGGGTGGACCTGGTCATCTCCTTCTGCACGATTGTGTTGCTGGCATACGGCCCCGTCGTGCTGGGTGTCCAAACGCTGGTGGTCAGTGCC
>Mmur1_CCS_V1RIX_CCS3489
CTCCTCTCCCGCATCCTCACGCTCTTTCTAGATCACAGGCCGAAGCCCCACGACCTGCTCACCGGTAACTTGGCCCTCGTCCACATACTGATGCTGCTCACCATGGTGTTTTTCTCTCCAGGCCTGTTTGAGTCCCTGCGTTTTCAGAATGACATCAAGTGTAAGGCTCTGTTCTACCTGCAGAGGGTAATGAGGGGCCTCTCCATCTGCACCACCTGCCTCCTGAGCATGCTCCAGGCCGTCACCATCAGCCCCAGCTCCTCCTGGTTGGGCCGGTTCAAACAGAAATCCAGAGGCTACGTCGTCCATTCCTTACTCTTTTCATGGTTTCTCAGTTTGTCCTTCAGTAGTAACCTGCTCTTCTCTACCGTGGCAGCTTCTAATGTGACCCAGACCCAAGAGCTGAGTTTTGGTAACTACTGCTCACTGTCTTCTGCAAGGTACCTCAGGTGGAGCCTGTTTTTCCTGCTGGCACTATGGAGAGACATCTCCTTTGTAGGCGGCATGCTGCTCTCAAGTGTGTACATGGTGACTCTCTTGTTCAGGCATCAGAGGCGATCCCAGCACCTGCACAACATGTCCCTCTCCCCGAGCATCTCCCCGGAGAAAAGGGCCACCCATTTCATCCTGCTCCTGGTCAGTTTCTTTGTGGTCATGTACTGGGTGGACCTGGTCATCTCATCCTGCCATATAGTGTTTCTGGCATACGGCCCCGTCGTGCTGGGTGTCCATACGCTGGTGGGCAATGCC
>Mmur1_CCS_V1RIX_CCS3654
CTCCTCTCCCGCATCCTCACGCTCTTTCTGGATCACAGGCCGAAGCCCCACGACCTGCTCACCGGTAACTTGGCCCTCGTCCACATACTGATGCTGCTAATGACAGTGTTTCTTTCTCCAGGCCCGTTTGAGTCCCTGCGTTTTCAGAATGACGTCAAGTGTAAGGCTCTGTTCTACCTGAGCAGGGTGATGCGGGGCCTCTCCATCTGCACCACCTGCCTCCTGAGCATGCTCCAGGCCGTCACCATCAGCCCCAGCTCCTCCTGGTTGGGGCGGTTCAAACAGAAATCCAGACGCTACGTCATCCATTCCTTACTCTTTTCATGGTTTCTCTGTTTGTCCTTCAGTAGTAACCTGCTCTTCTCTACCGTGGCTGTTTCTAATGTGACCCAGACCCAAGAGCTGAGTTTTGGTAACTACTGCTCACTTTCCTCTGCAAGGTACCTCAGGTGGAGCCTGTTTTTCCTGCTGGCACTATTGAGAGACGTGTCCTTCGTAGGCAGCATGCTGCTCTCGAGTGTGTACATGGTGACTCTCTTGTTCAGGCATCAGAGGCGATCCCAGCACCTGCACAACATGTCCCTCTCCCCGAGCATCTCCCCGGAGAAAAGGGCCACCCAGATCATCCTGCTCCTGGTCAGTTTCTTTGTGGTCATGTACTGGGTGGACCTGGTCATCTCCTCCTGCTCCATGATGTTGCTGGCATACGGCCCCGTCGTGCTGGGTGTCCAGAGGCTGGTGGTCAATGTC
>Mmur1_CCS_V1RIX_CCS1777
TTCCTCTTCCGCACCCTCACACTCTTTCTGGATCACAGGCCGAAGCCCCACGACCTGCTCACCGGTAACTTGGCCCTCGTCCACATACTGGTGCTGCTCACGACGGTGTTTTTCTCTACAGGCCCGTTTGAGTCCCTGCGTTTGCAGAATGACGTCAAGTGTAAGGCTCTGTTCTACCTGCACAGGATGATGAGGGGCCTCTCCATCTGCACCACCTGCCTCCTGAGCATGCTCCAGGCTGTCACCATTAGCCCCAGCTCCTCCTGGTTGGGCCGGTTCAAACAGAAATCCAGAGGCTACGTCATCCATTCCTTAGTCTTTTTGTGGTTTCTCAGTTTGTCCTTCAGTAGTAACCTGCTCTTGTTTACCGTGGCTGCTTCTAATGTGACCCAGAGCCAAGTGCTGAGCTTTGGTAAATACTGCTCACTTTCCTCTGCAAGGTACCTCAGGTGGAGCCTGTTTTTCATGCTGATACAAGTGAGAGACGTCTCCTTTGTAGGCAGCATGCTGCTCTCGAGTGTGTACATGGTGACTCTCTTGTTCAGGCATCAGAGGCGATCCCAGCACCTGCACAACATGTCCCTCTCCACAAGCATCTCCCCAGAGAAAAGGGCCACCCAGATCATCCTGCTCCTGGTCAGTTTCTTTGTGTTCATGTACTGGGTGGACCTGGTCATCTCCTTCTGCACGATTGTGTTGCTGATTTATGGTCCCATCATGCTGGGTGTCCAGAGGCTGGTGGTCAATGCC
>Mmur1_CCS_V1RIX_CCS543
CTCCTCTTCCGCACCCTCACGCTCTTTCTGGATCACAGGCCGAAGCCCCACGACCTGCTCACCGGTAACTTGGCCCTCGTCCACATGCTGATGCTGCTCACCATGCTGTTTCTTTCTCCAGGCCCGTTTGAGTCCCTGCGTTTGCAGAATGACGTCAAGTGTAAGGCTCTGTTCTACCTGAGCAGGGTGATGCGGGGCCTGTCCATCTGCACCACCTGCCTCCTGAGCATGCTCCAGGCCGTCACCATCAGCCCCAGCTCCTCCTGGTTGGGCCGGTTCAAACAGAAATCCAGGGGTTACACCATCCATTCCTTACTCTTTCTATGGATTCTCAATTTGATCTTCTGTAGTAACCTGCTCTTCTCTACTGTGGCTGCTTCTAATGTGACCCAGACCCAAGAGCTGAGTATTGTTAAATACTGCTCACTTTCCTCTGCAAGGTACCTCAGGTGGAGCCTGTTTTTCATGCTGATACAACTGAGAGACGTGTCCTTCGTAGGCGGCATGCTGCTCTCGAGTGTGTACATGGTGACTCTCTTGTTCAGGCATCAGAGGCGATCCCAGCACCTGCACAACATGTCCCTCTCCCCGAGCATCTCCCCGGAGAAAAGGGCCACCCAGATCATCCTGCTCCTGGTCAGTTTCTTTGTGGTCATGTACTGGGTGGACCTGGTCATCTCCTTCTGCTCGATTGTGTTGCTGGCATACGGCCCCGTCGTGCTGGGTGTCCAGAGGCTGGTGGTCAATGTC
>Mmur1_CCS_V1RIX_CCS774
CTCCTCTCCCGCATCCTCACGCTCTTTCTGGATCACAGGCCAAAGCCCCACGACCTGCTCACCGGTAACTTGGCCCTCGTCCACATGCTGATGCTGCTCACCATGCTGTTTCTTTCTCCAGGCCCGTTTGAGTCCCTGCGTTTGCAGAATGACATCAAGTGTAAGGCTCTGTTCTACCTGAGCAGGGTGATGCGGGGCCTCTCCATCTGCACCACCTGCCTCCTGAGCATGCTCCAGGCCGTCACCATCAGCCCCAGCTCCTCCTGGTTGGGCCGGTTCAAACAGAAATCCAGGGGTTACACCATCCATTCCTTACTCTTTCTATGGATTCTCAATTTGTTCTTCTGTAGTAACCTGCTCTTTTCTACCGTGGCTGCTTCTAATGTGACCCAGACCCAAGAGCTGAGTATTGTTAAATACTGCTCACTTTCCTCTGCAAGCTACCTCAGGTGGAGCCTGTTTTTTATGGTGTTACAAGTGAGAGACGTGTCCTTTGTAGGCGGCATGCTGCTCTCAAGTGTGTACATGGTGACTCTCTTGTTCAGGCATCAGAGGCGATCCCAGCACCTGCACAACGTGTCCCTCTCCCCGAGCATCTGCCCGGAGAAAAGGGCCACCCAGATCATCCTGCTCCTGGTCAGTTTCTTTGTGGTCATGTACTGGGTGGACCTGGTCATCTCCTTCTGCTCGATTGTGTTGCTGGCATACGGCCCCGTCGTGCTGGGTGTCCAGAGGCTGGTGGTCAATGTC
>Mmur1_CCS_V1RIX_CCS1703
CTCCTCTCCCGCATCCTCACGCTCTTTCTGGATCACAGGCCGAAGCCCCACGACCTGCTCACCGGTAACCTGGCCCTCGTCCACATACTGATGCTGCTAATGACAGTATTTCTTTCTCCAGGCCCGTTTGAGTCCCTGCGTTTTCAGAATGACGTCAAGTGTAAGGCTCTGTTCTTCCTGAGCAGGGTGATGCGGGGCCTCTCCATCTGCACCACCTGCCTCCTGAGCATGCTCCAGGCCGTCACCATCAGCCCCAGCTCCTCCTGGTTGGGCCGGTTCAAACAGAAATCCAGAGGCTACGTCATCCATTCCTTACTCTTTTCATGGTTTCTCTGTTTGTCCTTCAGTAGTAACCTGCTCTTCTCTACTGTGGCTGCTTCTAATGTGACCCAGACCCAAGAGCTGAGCTTTGGTAAATACTGCTCACTTTCCTCTGCAAGGTACCTCAGGTGGAGCCTGTTTTTCATGCTGGCACTATTGAGAGACGTGTCCTTCATAGGCAGCATGCTGCTCTCGAGTGTGTACATGGTGACTCTCTTGTTCAGGCATCAGAGGCGATCCCAGCACCTGCACAACATGTCCCTCTCCCCGAGCATCTCCCCGGAGAAAAGGGCCACCCAGATCATCCTGCTCCTGGTCAGTTTCTTTGTGGTCATGTACTGGGTGGACCTGGTCATCTCCTTCTGCTCCATGATGTTGCTGGCATACGGCCCCGTCGTGCTGGGTGTCCAGAGGCTGGTGGTCAATGTC
>Mmur1_CCS_V1RIX_CCS3444
CTCCTCTTCCGCATCCTCACGCTCTTTCTGGGTCACAGGCTGAAGCCTCACGACCTGCTCACCGGTAACTTGGCCGTCGTCCACATACTGATGCTGCTCACCATGCTGTTTCTTTCTCCAGGCCCGTTTGAGTCCCTGCGTTTTCAGAATGACGTCAAGTGTAAGGCTCTGTTCTACCTGAGCAGGGTGATGCGGGGCCTGTCCATCTGCACCACCTGCCTCCTGAGCATGCTCCAGGCCGTCACCATCAGCCCCAGCTCCTCCTGGTTGGGCCGGTTCAAACAGAAATCCAGACGCTACGTCACCCATTCCTTACTCTTTTTATGGATTCTCTGTTTGTCCTTCAGTAGTAACCTGCTCTTGTTTACCGTGGCTGCTTCTAATGTGACCCAGACCCAAGTGCTGAGCTTTGGTAACTACTGCTCCCTTTCCTCTGCAAGGTACCTCAGGTGGATTCTGCTTTTCATGATGATACAAGTGAGAGACGTGTCCTTTGTAGGCGTCATGCTGCTCTCGAGTGTGTACATAGTGACTCTCTTGTTCAGGCATCAGAGGCGATCCCAGCACCTGCACAACATGTCCCTGTCCCCGAGCATCTcCCCGGAGAAAAGGGCCACCCAGATCATCCTGCTCCTGGTCAGTTTCTTTGTGGTCATGTACTGGGTGGACCTGGTCATCTCCTTCTGCACGATTGTGTTGCTGGCATACGGCCCCGTCATGCTGGGTGTCCAGACGCTGGTGGTCAATGCC
>Mmur1_CCS_V1RIX_CCS1230
CTCCTCTCCCGCATCCTCACGCTCTTTCTGGGTCACAGGCCGAAGCCCCACGACCTGCTCACCGGTAACTTGGCCCTCGTCCACATACTGATGCTGCTCACCATGCTGTTTCTCTCTCCAGGCCCGTTTGAGTCCCTGCGTTTGCAGAATGACGTCAAGTGTAAGGCTCTGTTCTACCTGCACAGGGTGATGCGGGGCCTCTCCATCTGCACCACCTGCCTCCTGAGCATGCTCCAGGCCGTCACCATCAGCCCCAGCTCCTCCTGGTTGGGGCTGTTCAAACAGAAATCCAGACGCTACGTCATCCATTCCTTACTCTTTCTATGGATTCTCTGTTTGTCCTTCAGTTGTAACCTGCTCTTCATTACCGTGGCTGCTTCTAATGTGACCCAGCCCCAAGTGCTGAGTTTTGGTAACTACTGCTCACTTTCCTCTGCAAGGTACCTCAGGTGGAGCCTGGTTTTCAGGCTGATACAAGTGAGAGACGTGTCCTTTGTAGGCGGCATGCTGCTCTCGAGTGTGTACATGGTGACTCTCTTGTTCAGGCATCAGAGGCGATCCCAGCACCTGCACAACATGTCCCTCTCCTCGAGCATCTCCCCGGAGAAAAGGGCCACCCAGATCATCCTGCTCCTGGTCAGTTTCTTTGTGGTCATGTACTGGGTGGACCTCATCATCTCCTCCTGCTCAGTAGTGTTGGTGGCATACGGCCCCGTCATGCTGGGTGTCCATACGCTGGTGGGCAGTGCC
>Mmur1_CCS_V1RIX_CCS3960
CTGCTCTCCCGCACCCTCACGCTCTTTCTGGATCACGGGCCGAAGCCCCACGACCTGCTCACCAGTAACTTGGCCCTCGTCCACATACTGATGCTGCTCACCATGCTGTTTCTTTCTCCAGGCCCGTTTGAGTCCCTGCGTTTGCAGAATGACGTCAAGTGTAAGGCTCTGTTCTACCTGAGCAGGGTGATGCGGGGCCTCTCCATCTGCACCACCTGCCTCCTGAGCATGCTCCAGGCCGTCACTATCAGCCCCAGCTCCTCCTGGTTGGGCCGGTTCAAACAGAAATCCAGAGGCTACGTCATCCATTCCTTACTCTTTTTATGGATTCTCAATTTGTCCTTCAGTCGTAACCTGCTCTTGTTTACCGTGGCTGCTTCTAATGTGACCCAGACCCAAGAGCTGAGTATTGTTAAATACTGCTCACTTTCCTCTGCAAGGTACCTCAGGTGGAGCCTGTTTTTCATGCTGATACAACTGAGAGACGTGTCCTTCGTAGGCGGCATGCTGCTCTCGAGTGTGTACATGGTGACTCTCTTGTTCAGGCATCAGAGGCGATCCCAGCACCTGCACAACATGTCCCTCTCCCCAAGCATCTCCCCGGAGAAAAGGGCCACCCAGATCATCCTGCTCCTGGTCAGTTTCTTTGTGGTCATGTACTGGGTGGACCTGGTCATCTCCTTCTGCTCCATAGTGTTAGTGGCATACAGCCCCGTCGTGCTGGGTGTCCAGACGCTGGTGGGGAATGTC
>Mmur1_CCS_V1RIX_CCS1560
CTCCTCTCCCGCATCCTCACGCTCTTTCAGGATCACAGGCTGAAGCCCCACGACCTGTTCACCGGTAACTTGGCCCTCGTCCACATACTGATGCTGCTCACGATGATGTTTGTTTCTCCAGGCCTGTTTGAGTCCCTGCATCTTCACAATGACATCAAGTGTAAGGCTCTGTTCTACCTGCACAGGGTGATGCGGGGCCTCTCCATCTGCACCACCTGCCTCCTGAGCATGCTCCAGGCCATCACCATCAGCCCCAGCTCCTCCTGGTTGGGGCGGTTCAAACATAAATCCAGACGCTACGTCGTCCATTCCTTACTCTTTTTGTGGATTCTCAATTTGTCTTTTAGTAGTAACCTGCTCTTCATTACCATGTCTGCTTCTAATGTGAACCAGACGCAAGTGCTGAGTATTGTTAAGTACTGCTCAGTTTCCTCTGCAAGGTACCTCAGGTGGAGCCTGTTTTTCATGCTGGCACTATTGAGAGACGTGTCGTTTGTAGGCGGCATGCTGCTCTCGAGTGTGTACATGGTGACTCTCTTGTTCAGGCATCAGAGACGATCCCAGCACCTGCACAACATGTCCCTCTCCCCGAGCATCTCCCCGGAGAAAAGGGCcACCCAGACCATCCTGCTCCTGGTCAGTTTCTTTGTGGTCATGTACTGGGTGGACCTGGTCATCTCCTCCTGCTCCATGGTGTTGCTGGCACACGGCCCCATCATGCGGGGTGTGCAGATGCTAGTCGTCAGTGCC
>Mmur1_CCS_V1RIX_CCS2221
CTCCTCTCCCGCATCCCCACGCTCTTTCTGGATCACAGGCCGAAGCCCCACGACCTGCTCACCGGTAACTTGGCCCTCGTCCACATACTGATGCTGCTCACCATGCTGTTTCTTTCTCCAGGCCCATTTGAGTCCCTGCGTTTGCAGAATGACATCAAGTGTAAGGCTCTGTTCTACCTGAGCAGGGTGATGCGGGGCCTCTCCATCTGCACCACCTGCCTCCTGAGCATGCTCCAGGCCGTCACCATCAGCCCCAGCTCCTCCTGGCTGGGGCTGTTCAAACAGAAATCCAGACACTACGTCATCCATTCCTTACTCTTTTTGTGGATTTTCTGTTTTTCCTTCAGTAGTAACCTGCTCTTGTTTACCGTGGCTGCTTCTAATGTGACCCAGACCCAAGTGCTGAGCTTTGGTAACTACTGCTCACTTTCCTCTGCAAGGTACCTCAGGTGGAGCCTGGTTTTCATGCTGACACAAGTGAGAGACGTGTCCTTTGTAGGCGGCATGCTGCTCTCGAGTGTGTACATGGTGACTCTCTTGTTCAGGCATCAGAGGCGATCCCAGCACCTGCACAACATGTCCCTCTCCCCAAGCATCTCCCCGGAGAAAAGGGCCACCCAGATCATCCTGCTCCTGGTCAGTTTCTTTGTGGTCATGTACTGGGTGGACCTGGTCATCTCCTTCTGCACGATTGTGTTGCTGGCATATGGCCCCGTTATGCTGGGTGTCCAGACGCTGGTGGTCAATGCC
>Mmur1_CCS_V1RIX_CCS2828
CTCCTCTCCCGCATCCTCACGCTCTTTCTGGGTCACAGGCCGAAGCCCCATGACCTGCTCACCGGTAACTTGGCCCTCGTCCACATACTGATGCTGCTCACCATGCTGTTTCTTTCTCCAGGCCTGTTTGAGTCACTGGATTTTGAGAATGACGTCAAGTGTAAGGCTTGGTTCTTCCTGAGCAGGGTGATGCGGGGCCTCTCCATCTGCACCACCTGCCTCCTGAGCATGCTCCAGGCCGTCACCATCAGCCCCAGCTCCTCCTGGTTGGGCCGGTTCAAACAGAAATCCAGACGCTACGTCATCCATTCCTTACTCTTTTTGTGGATTCTCAATTTGTCCTTCAGTAGTAACTTGTTCTTGTTTACCGTGGCTGCTTCTAATGTGACCCAGACCCAAGTGCTGAGTTTTGGTAAATACTGCTCACTTTCCTCTGCAAGGTACCTCAGGCGGAGCCTATTTTTCATGCTGATACAACTGAGAGACTTCTCCTTGGTAGGCGGCATGCTGCTCTCGAGTGTGTACATGGTGACTCTCTTGTTCAGGCATCAGAGGCGATCCCAGCACTTGCACAACATGTCCCTCTCCCCGAGCATCTCCCCAGAGAAAAGGGCCACCCAGATCATCCTGCTCCTGGTCAGTTTCTTTGTGGTCATGTACTGGGTGGACCTGGTCATCTCCTTCTGCACCATGATGTTGCTGGCATACGGCCCCGTCGTGCTGGGTGTCCAGAGGCTGGTGGTCAATGCC


>Mmur2_CCS_V1RI_CCS127
TTGGTTCTTTGCTCTAAAGGGATCCCTCATACACTTGCAGCTTTGGGATTGGAATCTTTCCTGGATGAGGCTGGATGTAAACTTGTCTTCTATTTACACAGAGTGGCCAGAGGGGTTTCCCTCAGCACCACCTGCCTCCTCAGTGGCTTTCAGGCCATTAAGCTTTGTCCCAGAATCTCTAGGTGGATAGATGTCCAAATTAAATCCCCAAAGTGCATCATTTTATCCTGTTTCCTCTGCTGGGTCTTGCATTTTATGGTAAGTATCCCAATTGCAATATATGTAGCTGGCCCAACAAATAGCAAAAACATCAGTATGGTTTTTGTGTATAGA---TACTGTTCCTCACACCTTTCCGGGA---TATTATTCTCAGTAACTGCAGTCATTTATACCTTCACAGATGGTTTGTGTTTGGCCCTCATGCTCTGCACTAGTATTTCCATGGTCCTCATCCTGCACAGGCACAAGCAGAGAGTCCAACACATCCGCAGCAGCCGCCTGTCCCCCAGAACTTCCCATGAAACCAGAGCCACACACACTATCCTCATCCTGGTGAGCATGTTTGTCTCCTTTCATGCTCTAGCTGCTATTTTGTCATATTTGATAACCCAGCTGCCAAACCCAAGCCAGTGGCTGAGGAGCATCTCTGTCCTGGTGGCGTCAGGCTTCCCGACA
>Mmur2_CCS_V1RI_CCS59
TTGGTTCTTTGCTCTAAAGGGATCCCTCAGACACTTGCAGCTTTCGGATTGGAAGCTTTCCTGGATGAGCCTGGATGTAAACTTGTCTTCTATTTACACAAAGTGGCCAGAGGGGTTTCCCTCAGCACCACCTGCCTCCTCAGTGGCTTTCAGGCCATTAAGCTTTGCCCCAGTATCTCTAGATGGATGGACCTTCATATTAGATCCCCAAAGTGCATTGTTCTCTGCTGCTTCCTCTGCTGGGTCTTGCACCTTGTGGTAAATATCCATATTGTAAGGTACAAAGCTGGCCTAGTGAAGAGCAAAAATCAGAGTGTGGAAAAAATGTATAGA---TACTGTCCCCCACCAACTTCAGGAATATTGTTATTCTCAGTAATAGCACTCATTTATACCTTCACGGATGGTTTGTGTTTGGCCCTCATGGTCTGGACCAGCGGCTCCATGGTCCTCGTCCTGCACAGGCACAAGCAGAGAGTCCAACACATCCGCAGCAGCCGCCTCTCCCCCAGAACTTCCCATGAAACCAGAGCCACACACACCATCCTCATCCTGGTCAGCATGTTCGTCTCCTTTCATGCTCTAGCTTCTATTTTGTCGTATTGGATAACCCAGCTGCAGAACCCAAGCCAGTGGCTGAGGGGCATCTCTGTCCTGGTGGCTTTGGGCTTCCCGACA
>Mmur2_CCS_V1RI_CCS46
TTGGTTCTTTGCTGTAAAGGGGTCCCTCAGACACTTGCAGCTTTCGGATTGGAAGCTTTCCTGGATGAGGCTGGATGTAAACTTGTCTTCTATTTACACAGAGTGGCCAGAGGGGTTTCCCTCAGCACCACCTGCCTCCTCAGCGGCTTTCAGGCCATTAAGCTTTGTCCCAGCATCTCTAGGTGGATGGACCTTCATATTAGATCCCCAAAGAGCATTGTTCTCTGCTGTTTCCTCTGCTGGGTCTTGCACCTTGTGGTAAATATCTATATTGTAAGGTACATAACGGGCCCAGTGAATAGCAAAAATAAGAGTATGGACAAAATATATCTG---TACTGTTCCTCACCCAAACCAGGGAGATGGCTATTCTCACTAATGGCAGTAATTTATACCCTCACAGATGGTTTGTGTTTGGCCCTCATGGTCTGGACCAGCGGCTCCATGGTCCTCGTCCTGCACAGGCACAAGCAGAGAGTCCAACACATCCGCAGCAGCCGCCTCTCCCCCAGAACTTCCCATGAAACCAGAGCCACACACACCATCCTCATCCTGGTGAGCATGTTCGTCTCCTCTCATGCTCTAGCTACTATTTTGTCGTATTGGATAACCCAGCTGCAGAACCCAAGCCAGTGGCTGACCAGCATCTCTGTCCTGGTGGCGTCAGGCTTCCCGACA
>Mmur2_CCS_V1RI_CCS61
TTGGTTCTTTGCTGTAAAGGGATCCCTCAGACACTTGCAGCTTTCGGATTGGAATCTTTCCTGGATGAGGCTGGATGTAAACTTGTCTTCTATTTACACAGAGTGGCCAGAGGGGTTTCCCTCAGCACCACCTGCCTCCTCAGTGGCTTTCAGGCCATTAAGCTTTGTCCCAGCATCTCTAGGTGGATGGACCTTCATATTAGATCCCCAAAGTGCATTGCTCTCTGCTGTTTCCTCTGCTGGGTCTTTCACCTTGTGATAAACATTCATATTGCAAAATATGCAACTGGCCCAATAAACAGCAAAAATAAGACTATGGACAAAATATATCTG---TATTGTTCCTCACCCATTCCAGGGAGACTGGTCTTCTCAGTAACTGCAGTCATTTTCTCGTTCACGGATTGTTTGTGTTTGGCTTTCATGATCTGGACCAGCGGCTCCATGGTCCTCATCCTGCACATGCACAAGCAGAGAGTCCAACACATCCGCAGCAGCCGCCTCTCCCCCAGAACTTCCCACGAAACCAGAGCCACACACATTATCCTCATCCTGGTGAGCATGTTCGTCTCCTTTCATGCTCTAGCTACTATTTTGTCATATTGGATAACCAAGCTGCAGAACCCAAGCCAGTGGCTAAGAAGCATTGTTGTCCTGGTAGCGTCAGGCTTCCCAACA
>Mmur2_CCS_V1RI_CCS121
TTAGTTCTTTGTTCTAAAGGGGTCCCTCAGACACTTGCAGTTTTCGGATTGGAATCTTTCCTGGATGAGGCTGGATGTAAACTTGTCTTCTATTTACACAGAGTGGCCAGAGGGGTATCCCTCAGCACTACCTGCCTCCTCAGTGGCTTTCAGGCCATTAAGCTTTGTCCCAGCATCTCTAGGTGGACGGACCTTCATATTAGATCCGCAAAGTGCATTGTTTTCTCCTGTTTCCTCTGCTGGGTCTTGCATTTTATGGTAAATATCCCAATTGCAAGATATGTAACTGGTCCAATGAATAGCAAAAATATGAGTATGGAAAAAGTGTATAGG---TACTGTTCCTCATACCTTTCAGGGA---TACTATTCTCAATAACTGCAGTCATATTCTCGTTCACGGATGGCTTGTGTTTGGCCCTCATGCTCTGCAGTAGCATTTCCATGGTCCTCGTCCTGCACAGGCACAAGCAGAGAGTCCAACACATCCGCAGCAGCCGCCTCTCCCCCAGAACTTCCCATGAAACCAGAGCCACACACACTATCCTCATCCTGGTGAGCATGTTTGTCTCCTTTCATGCTCTAGCTGCTATTTTGTCATATTTGATAACCCGGCTGCAGAACCCAAGCCATTGGCTGAGGAGCATCTCTGTCCTGGTGGCGTCAGGCTTCCCGACA
>Mmur2_CCS_V1RI_CCS124
TTAGTTCTTTGTTCTAAAGGGATCCCTCAGACACTTGCAGCTTTCGGATTGGAAGCTTTCCTGGATGAGGCTGGATGTAAACTTGTCTTCTATTTACACAGAGTGGCCAGAGGGGTTTCCCTCAGCACCACCTGCCTCCTCAGTGGCTTTCAGGCCATTAAGCTTTGTCCCAGCATCTCTAGGTGGACGGACCTTCATATTAGATCCCCAAAGTGCATTGTTTTCTCCTGTTTCCTCTGCTGGGTCTTGCATTTTATGGTAAATATCCCAATTGCAAGATATGTAACTGGCCCAACGAATAGCAAAAATATGAGTATGGAAAACATGTATAGG---TACTGTTCCTCATACCTTTCAGGGA---TACTATTCTCAATAACTGCAGTCATATTCTTGTTCACAGATGGTATGTGTTTGGCCCTGATGTTCTGCAGTAGCATTTCCATGGTCCTCATCCTGCACAGGCACAAGCAGAGAGTCCAACACATCCGCAGCAGCCGCCTCTCCCCCAGAACTTCCCATGAAACCAGAGCCACACACACTATCCTCATCCTGGTCAGCATGTTTGTCTCTTTTCATGCTCTAGCTTCTATTTTGTCGTATTGGATAATCTGGCTGCAGAACCCAAGCCAGTTTCTGAGGGGCATCTCTGTCCTGGTGGCGTCAGGCTTCCCGACA
>Mmur2_CCS_V1RI_CCS60
TTGGTTCTTTGCTGTAAAGGGGTCCCTCAGACACTTGCAGCTTTCGGATTGGAAGCTTTCCTGGATGAGGCTGGATGTAAACTTGTCTTCTATTTACACAGAGTGGCCAGAGGGGTTTCCCTCAGCACCACCTGCCTCCTCAGTGGCTTTCAGGCCATTAAGCTTTGTCCCAGCATCTCTAGGTGGATGGACCTTCATATTAGATCCCCTAAGTGCATTGTGCTCTGCTGTTTCCTCTGCTGGGTCTTGCACCTTGTGGAAAACATTCATATTGTAAGATATGCAACTGGCCCAATAAACAGCAAAAATAAGACTATGGACAAAATATATCTG---TATTGTTCCTCACCCATTCCAGGGAGATTGGTCTTCTCAGTAACTGCAGTCATTTTCTTCTTCACGGATGGTATGTGTTTGGCCATCATGATCTGGACCAGCAGCTCCATGGTCCTCGTCCTGCACAGGCACAAGCAGAGAGTCCAACACATCCGCAGCAGCCGCCTCTCCCCCAGAACTTCCCACGAAACCAGAGCCACACACACCATCCTCATCCTGGTGAGCATGTTCGTCTCCTTTCATGCTCTAGCTGCTATTTTGTCATTTTGGCTAACCCAGATGCAGAACCCAAGCCAGTGGCTGAGGAGCATCTCTGTCCTGGTGGCGTCAGGCTTCCCGACA
>Mmur2_CCS_V1RI_CCS90
TTGGTTCTTTGCTGTAAAGGGATCCCTCAGACACTTGCAGCTTTCGGATTGGAAGCTTTCCTGGATGGGGCTGGATGTAAACTTGTCTTCTATTTACACAGAGTGGCCAGAGGGGTTTCCCTCAGCACCACCTGCCTCCTCAGTGGCTTTCAGGCCATTAAGCTTTGTCCCAGCATCTCTAGGTGGATGGACCTTCATATTAGATCCCCAAAGTGCATCATTTTCTCCTGTTTCCTCTGCTGGGTCTTGCACCTTGTGGTAAACATTCATATTGCAAGATATGCAACTGGCCCAATAAACAGCAAAAATAAGACTATGGACAAAATATATCTG---TATTGTTCCACACCCATTCCAGGGAGACTGTTCTTCTCAGTAATGGCAAGCATTTTCCTCTTCACGGATGGTTTGTGTTTGGCCCTCATGGTCTGGACCAGCGGCTCCATGGTCCTCGTCCTGCACAGGCACAAGCAGAGAGTCCAACACATCCGCAGCAGCCGCCTCTCCCCCAGAACTTCCCACGAAACCAGAGCCACACACACCATCCTCATCCTGGTGAGCATGTTCGTCTCCTTTCATGCTCTAGCTACTATTTTGTCATATTGCATAACACAGCTGCAGAACCCAAGCCAGTGGCTGAGGAGCATCTCTGTCCTGGTGGCGTCAGGCTTCCCGACA
>Mmur2_CCS_V1RI_CCS36
TTAGTTCTTTGCTCTGAAGGGATCCCCCAGACACTTGCAGCTTTGGGGTGGGAAGCTTACCTGGATGAGGCTGGATGTAAACTTGTCTTCTATTTACACAGAGTGGCCAGAGGGGTTTCCCTCAGCACCACCTGCCTCCTCAGTGGCTTTCAGGCCATTAAGCTTCGCCCCAGTATCTCTAGATGGATGGACCTTCATATTAGATCCCCAAAGTGCATTGTTCTCTGCTGTTTCTTTTGCTGGGTCTTGCACCTTTTGGTAAATACCTGTATTGTAAGGTGCAAAACTGCCCCAATGAACAACAAAAATAAGAGTATGGGCAAAATATATCTG---TACTGTTCCTCACCCATTCCAGGGAGATTGCTATTCTCAGTAATGGCAGTCATTTTCTCCTTCACGGATGGTTTGTGTTTGGCCCTCATGGTCTGGACCAGCAGCTCCATGGTCCTCGTCCTGCACAGGCACAAGCAGAGAGTCCAACACATCCGCAGCAGCCGCCTCTCCCCCAGAACTTCCCACGAAACCAGAGCCACACACACTATCCTCATCCTGGTGAGCATGTTCGTCTCCTTTCATGCTCTAGCTGCTATTTTGTCATTTTGGCTAACCCAGATGCAGAACCCAAGCCAGTGGCTGAGGAGCATCTCTGTCCTGGTGGCGTCAGGCTTCCCGACA
>Mmur2_CCS_V1RI_CCS73
TTGGTTCTTTGCTGTAAAGGGGTCCCTCAGACACTTGCAGCATTGGGGTGGGAATCTTTCCTGGATGTGGCTGGATGTAAACTTGTCTTCTATTTACACAGAGTGGCCAGAGGGGTTTCCCTCAGCACCACCTGCCTCCTCAGTGGCTTTCAGGCCATTAAGCTTTGTCCCAGCATCTCTAGGTGGATGGACCTTCATATTAGATCCCCAAAGTGCATCTTTTTCTTCTGTTTCCTCTGTTGGGTCTTGCAACTTGTGTTAAATATCCATATAACAAGGTATGTAACTGGCCCCATGAATAGCAAAAATATGAGTATGGAAAAAGTATATAGA---TACTGTACCCTATCCACTCTAGGGAGATTGTTATTCTCAGTAATGGCATTCCTTTATACCTTCACGGATGGTTTGTGTTTGGCCCTCATGGTCTGGACCAGCGGCTCCATGGTCCTCGTCCTGCACAGGCACAAGCAGAGAGTCCAACACATCCGCAGCAGCCGCCTCTCCCCCAGAACTTCCCATGAAACCAGAGCCACACACACTATCCTCATCCTGGTGAGCTTGTTTGTCTCCTTTCATGCTCTAGCTGCTATTTTGTCATATTTGATAACCCAGCTGCAGAACCCAAGCCAGTGGCTGAGGAGCATCTCTGTCCTGGTGGCATCAGGCTTCCCGACA
>Mmur2_CCS_V1RI_CCS48
TTGGTTCTTTGCTKTAAAGGGATCCCTCAGACACTTGCAGCTTTCGGATTGGAATCTTTCCTGGATGAGGCTGGATGTAAACTTGTCTTCTATTTACACAGAGTGGCCAGAGGGGTTTCCCTCAGCACCACCTGCCTCCTCAGTGGCTTTCAGGCCATTAAGCTTTGTCCCAGCATCTCTAGGTGGATGGACCTTCATATTAGATCCCCAAAGTGGATTTTTCTCTGCTGTTTCCTCTGCTGGGTCTTGCACCTTGTGATAAACATTCATATTGCACAATATGCAACTGCCCCAATAAACAACAAAAATAAGACTATGGACAAAATATATCCG---TATTGTTCCACACCCGTTCCAGGGAGACTGGTCTTCTCAGTAACTGGAGTCATTTTCTTGTTAACGGATGGTTTGTGTTTGGCTTTCATGGTCTGGACCAGCGGCTCCATGGTCCTCGTCCTGCACAGGCACAAGCAGAGAGTCCAACACATCCGCAGCAGCCGCCTCTCCCCCAGAACTTCCCATGAAACCAGAGCCACACACACTATCCTCATCCTGGTGAGCATGTTCATCTCCTTTCATGCTCTAGCTACTATTTTGTCATTTTCGATAACCAAGCTGCAGAACCCAAGCCAGCGGCTGACCAGCATCGCTGTCCTGGTGGCGTCAGGCTTCCCAACA
>Mmur2_CCS_V1RI_CCS23
TTGGTTCTTTGCTCTAAAGGGATCCCTCAGACACTTGCAGCTTTCGGATTGGAAGCTTTCCTGGATGGGGCTGGATGTAAACTTGTCTTCTATTTACACAGAGTGGCCAGAGGGGTTTCCCTCAGCACCACCTGCCTCCTCAGTGGCTTTCAGGCCATTAAGCTTTGTCCCAGCATCTCTAGGTGGATGGACCCTCATATTAGATCCCCAAAGTGCATTGTTCTCTGCTGTTTCCTCTGCTGGGTCTTGCACCTTGTGGTAAACATTCATATTGTAAGATATGCAACTGGCCCAATAAACCGCAAAAATAAGACTATGGACAAAATATATCTG---TATTGTTCCTCACCCATTCCAGGGAGACTGTTCTTCTCAGTAATAGCAAGCATTTTCCTCTTCACGGATGCTTTGTGTTTGGCCCTCATGGTCTGGACCAGCAGCTCCATGGTCCTCGTCCTGCACAGGCACAAGCAGAGAGTCCAACACATCCGCAGCAGCCGCCTCTCCCCCAGAACTTCCCACGAAACCAGAGCCACACACACTATCCTCATCCTGGTCAGCATGTTTGTCTCCTCTCATGCCCTAGCTGCTATTTTGTCGTATTGGATAATCCGGCTGCCGAACCCAAGCCAGTGGCTGAGGAACATCTCTGTCCTGGTGGCGTCAGGCTTCCCGACA
>Mmur2_CCS_V1RI_CCS74
TTAGTTCTTTGCTCTAAAGGGGTCCCTCAGACGGTGGCAACTTTGGGTTTGGAATCTTTCCTGCATGAGGCTGGATGTAAACTTGTCTTCTATTTACACAGAGTGGCCAGAGGGGTTTCCCTCAGCACCACCTGCCTCCTCAGTGGCTTTCAGGCCATTAAACTTTGTCCCAGCATCTCTAGGTGGATGGACCTTCATATTAGATCCCCAAAGTGCATTGTTTTCTCCTGTTTCCTCTGCTGGGTCTTGCATTTTATGGTAAATATCCCAATTGCAATGTATGTAGCTGGCCCAACAAATAGCAAAAACATGAGTATGTTTTTTGTGTACAGA---TACTGTTCCTCACACCTTTCAGGGA---TATTATTCTCAATAAGTGCAGTCATTTATACCTTCACAGATGGCTTGTGTTTGGCCCTCATGCTCTGCACTAGCATTTCCATGGTCCTCATCCTGCACAGGCACAAGCAGAGAGTCCAACACATCCGCAGCAGCCGCCTCTCCCCCAGAACTTCCCATGAAACCAGAGCCACACACACTATCCTCATCCTGGTGAGCATGTTTGTCTCCTTTCATGCTCTAGCTTCTATTTTGTCATATTGGATAACCCGTCTGCAGAACCCAAGCCAGTGGCTGAGGGGCATCTCTGTCCTGGTGGCGTCAGGCTTCCCAACA
>Mmur2_CCS_V1RI_CCS66
TTGGTTCTTTGCTGTAAAGGGGTCCCTCAGACACTTGCAGCTTTCGGATTGGAAGCTTTCCTGGATGAGGCTGGATGTAAACTTGTCTTCTATTTACACAAAGTGGTCAGAGGGGTTTCCCTCAGCACCACCTGCCTCCTCAGTGGCTTTCAGGCCATTAAGCTTTGTCCCAGCATTTCTAGGTGGATGGACCTTCATATTAGATCCCCAAAGTGCATTGTTTCCTGCTGTTTCTTCTGCTGGGTCTTGCACCTTTTGGTAAATATCTATATTGTAAGGTACAAAGCTGGCCCAGTAAAGAGCAAAAACCTGAGTATGGTAAACATGTATAGA---TACTGTTCCTCATCAACTCCAGGGAGATTGCTATTCTCAGTAATGGCAGTCATTTATACCTTCACGGATGGCTTGTGTTTGGCCCTCATGCTCTGCACTAGCATTTCCATGGTCCTCGTCCTGCACAGGCACAAGCAGAGAGTCCAACACATCCGCAGCAGCCGCCTCTCCCCCAGAACTTCCCACGAAACCAGAGCCACACACACTATCCTCATCCTGGTGAGCATGTTTGTCTCCTTTCATGCTCTAGCTTCTATTTTGTCATATTGGATAACCCGGCTGCAGAACCCAAGCCAGTGGCTGAGGAGCATCTCTGTCCTGGTGGCGTCAGGCTTCCCGACA
>Mmur2_CCS_V1RI_CCS113
TTGGTTCTTTGCTGTAAAGGGATCCCTCAGACACTTGCAGCTTTCGGATTGGAAGCTTTCCTGGATGGGGCTGGATGTAAACTTGTCTTCTATTTACACAGAGTGGCCAGAGGGGTTTCCCTCAGCACCACCTGCCTCCTCAGTGGCTTTCAGGCCATTAAGCTTTGTCCCAGCATCTCTAGGTGGATGGACCTTCATATTAGATCCCCAAAGTGCATTGTGCTCTGCTGTTTCCTCTGCTGGGTCTTGCACCTTGTGGTAAACATTCATATTGCAAAATATGCAACTGGCTCAATAAACAGCAAAAATAAGACTATGGACAAAATATATCTG---TATTGTTCCACACCCATTCCAGGGAGACTGGTCTTCTCAGTAACTGCAGTCATTTTCTTGTTCACGGATAGTTTGTGTTTGGCTTTCATGATCTGGACCAGCAGCTCCATGGTCCTCGTCCTGCACAGGCACAAGCAGAGAGTCCAACACATCCGCAGCAGCCGCCTCTCCCCAAGAACTTCCCACGAAACCAGAGCCACACACACCATCCTCATCCTGGTGAGCATGTTCGTCTCCTTTCATGCTCTAGCTACTATTTTGTCATATTGGATAACACAGCGGCAGAACCCAAGCCAGTGGCTGAGGAGCATCTCTGTCCTGGTGGCGTCAGGCTTCCCGACA
>Mmur2_CCS_V1RI_CCS5
TTCGTTCTTTGCTTTAAAGGGGTCCCTCAGACACTTGCAGCTTTCGGATTGGAAGCTTTCCTGGATGAGGCTGGGTGTAAACTTGTCTTCTATTTACACAGAGTGGCCAGAGGGGTTTCCCTCAGCACCACCTGCCTCCTCAGTGGCTTTCAGGCCATTAAGCTTTGTCCCAGCATCTCTAGGTGGATGGACCTTCATATTAGATCCCCAAAGTGCATTGTTCTCTGCTGTTTCCTCTGCTGGGTCTTGCACCTTGTGGTAAACATTCATATTGCAAAATATGCAACTGGCCCAATAAACAGCAAAAATAAGACTATGGACAAAATATATCTG---TATTGTTCCTCACCCATTCCAGGGAGACTGGTCTTCTCAGTAACTGCAGTCATTTTCTTGTTCACGGATAGTTTGTGTTTGGCCATCATGGTCTGGACCAGCAGCTCCATGGTCCTCGTCCTGCACAGGCACAAGCAGAGAGTCCAACACATCCGCAGCAGCCGCCTCTCCCCCAGAACTTCCCACGAAACCAGAGCCACACACACCATCCTCATCCTGGTGAGCATGTTCATCTCCTTTCATGCTCTAGCTACTATTTTGTCATTTTCGATAACCCAGCTGCAGAACCCAAGCCAGTGGCTGAGGAGCATCTCTGTCCTCGTGGCATCAGGCTTCCCGACA
>Mmur2_CCS_V1RI_CCS56
TTGGTTCTTTGCTGTAAAGGGGTCCCTCAGACACTTGCAGCTTTCGGATTGGAAGCTTTCCTGGATGAGGCTGGATGTAAACTTGTCTTCTATTTACACAGAGTGGCCAGAGGGGTTTCCCTCAGCACCACCTGCCTCCTCAGTGGCTTTCAGGCCATTAAGCTTTGTCCCAGCATCTCTAGGTGGATGGACCTTCATATTAGATCCCCAAAGTGCATTGTTTCCTGCTGTTTCCTCTGCTGGGTCTTGCACCTTGTGGTAAATATCTATATTGTAAGGTACAAAGCTGGCCCAGTAAAGAGCAAAAACCTGAGTATGGTAAACATGTATAGA---TACTGTTCCCCATCAACTCCAGGGAGATTGCTATTCTCAGTAATGGCAGTCATTTATACCTTCACGGATGGCTTGTGTTTGGCCCTCATGCTCTGCACTAGCATTTCCATGGTCCTAGTCCTGCACAGGCACAAGCAGAGAGTCCAACACATCCGCAGCAGCCGCCTCTCCCCCAGAACTTCCCATGAAACCAGAGCCACACACACTATCCTCATCCTGGTGAGCATGTTTGTCTCCTTTCATGCTCTAGCTTCTATTTTGTCATATTGGATAACCCAGCTGCAGAACCCAAGCCAGTGGCTGAGGAACATCTCTGTGCTGGTGGCGTCAGGCTTCCCGACA
>Mmur2_CCS_V1RI_CCS98
TTGGTTCTTTGCTTTAAAGGGGTCCCTCAGACACTTGCAGCTTTCGGATTGGAAGCTTTCCTGGATGAGGCTGGATGTAAACTTGTCTTCTATTTACACAGAGTGGCCAGAGGGGTTTCCCTCAGCACCACCTGCCTCCTCAGTGGCTTTCAGGCCATTAAGCTTTGTCCCAGCATCTCTAGGTGGATGGACCTTCATATTAGATCCCCAAAGTGGATTGTTCTCTGCTGTTTCCTCTGCTGGGTCTTGCACCTTGTGGTAAACATTCATATTGCACAATATGCAACTGGCCCAATAAATAGCAAAAATAAGACTATGGACAAAATATATCTG---TATTGTTCCTCACCCATTCCAGGGAGACTGGTCTTCTCAGTAACTGCAGTCATTTTCTTGTTCACGGATAGTTTGTGTTTGGCCATCATGGTCTGGACCAGCAGCTCCATGGTCCTCATCCTGCACAGGCACAAGCAGAGAGTCCAACACATCCGCAGCAGCCGCCTCTCCCCCAGAACTTCCCACGAAACCAGAGCCACACACACTATCCTCATCCTGGTGAGCATGTTCATCTCCTTTCATGCTCTAGCTACTATTTTGTCATTTTCGATAACCAAGCTGCAGAACCCAAGCCAGTGGCTGAGGAGCATCTCTGTCCTCGTGGCGTCAGGCTTCCCGACA
>Mmur2_CCS_V1RI_CCS53
TTGGTTCTTTGCTGTAAAGGGGTCCCTCAGACACTTGCAGCTTTCGGATTGGAAGCTTTCCTGGATGGGGCTGGATGTAAACTTGTCTTCTATTTACACAAAGTGGCCAGAGGGGTTTCCCTCAGCACCACCTGCCTCCTCAGCGGCTTTCAGGCCATTAAGCTTTGTCCCAGCATCTCTAGGTGGATGGACCTTCATATTAGATCCCCAAAGAGCATTGTGCTCTGCTGTTTCCTCTGCTGGGTCTTGCACCTTGTGGTAAATATCTATATTGTAAGGTACATAATGGGCCCAGTGAATAGCAAAAATAAGAGTATGGACAAAATATATCTG---TACTGTTCCTCACCCAAACCAGGGAGATGGCTATTCTCACTAATGGCAGTAATTTATACCCTCACAGATGGTTTGTGTTTGGCCCTCATGGTCTGGACCAGCGGCTCCATGGTCCTCGTCCTGCACAGGCACAAGCAGAGAGTCCAACACATCCGCAGCAGCCGCCTCTCCCCCAGAACTTCCCACGAAACCAGAGCCACACACACCATCCTCATCCTGGTGAGCATGTTTGTCTCCTCTCATGCTCTAGCTACTATTTTGTCGTATTGGATAACCCAGCTGCAGAACCCAAGCCAGTGGCTGTCCAGCATCTCTGTCCTGGTGGCTTTGGGCTTCCCGACA
>Mmur2_CCS_V1RI_CCS93
TTGGTTCTTTGCTCTAAAGGGATCCCTCAGACACTTGCAGCTTTTGGATTGGAATCTTTCCTGGATGAGGCTGGATGTAAACTTGTCTTCTATTTACACAGAGTGGCCAGAGGGGTTTCCCTCAGCACCACCTGCCTCCTCAGTGGCTTTCAGGCCATTAAGCTTTGTCCCAGCATCTCTAGGTGGATGGAAGTCCGAATTAGATCTCCAAAGTGCATTGTTTCCTGCTGTTTCCTCTGCTGGGTCTTGAACCTTGTGTTAAATATCCGTATTGCATGGTATGTAACTGGCTCAATGAATAGCAAAAACATGAGTATGGAAAAAGTATACAGATACTACTGTTCCCTATCCACTCCAGGGAGATTGTTATTCTCAGTAATGGCAGTCCTTTATACCTTCACGGATGGTTTGTGTTTGGCCCTCATGGTCTGGACCAGCGGCTCCATGGTCCTCGTCCTGCACAGGCACAAGCAGAGAGTCCAACACATCCGCAGCAGCCGCCTCTCCCCCAGAACTTCCCACGAAACCAGAGCCACACACACTATCCTCATCCTGGTGAGCATGTTTGTCTCCTTTCATGCTCTAGCTGCTATTTTGTCATTTTGGATAACCCAGCTGCAGAACCCAAGCCAGTGGCTGAGGAGCATCTCTGTCCTGGTGGCGTCAGGCTTCCCGACA
>Mmur2_CCS_V1RI_CCS22
TTGGTTCTTTGCTGTAAAGGGGTCCCTCAGACACTTGCAGCTTTTGGATTCGAAGCTTTCCTGGATGAGGCTGGATGTAAACTTGTCTTCTATTTACACAGAGTGGCCAGAGGGGTTTCCCTCAGCACCACCTGCCTCCTCAGTGGCTTTCAGGCCATTAAGCTTTGTCCCAGCATCTCTAGGTGGATGGACCCTCATATTAGATCCCCAAAGTGCATTGTTCTCTGCTGTTTCCTCTGCTGGGTCTTGCACCTTGTGGTAAACATTCATATTGCAAGATATGCAACTGGCCCAATAAACAGCAAAAATAAGACTATGGACAAAATATATCTG---TATTGTTCCACACCCATTCCAGGGAGACTGGTCTTCTCAGTAATGGCAAGCATTTTCCTCTTCACGGATGGTTTGTGTTTGGCCCTCATGGTCTGGACCAGCGGCTCCATGGTCCTCGTCCTGCACAGGCACAAGCAGAGAGTCCAACACATCCGCAGCAGCCGCCTCTCCCCCAGAACTTCCCACGAAACCAGAGCCACACACACTATCCTCATCCTGGTCAGCATGTTCGTCTCCTTTCATGCTCTAGCTACTATTTTGTCGTATTGGATAATCCGGCTGCCGAACCCAAGCCAGTGGCTGAGGAGCATCTCTGTCCTGGTGGCGTCAGGCTTCCCGACA
>Mmur2_CCS_V1RI_CCS44
TTGGTTCTTTGCTGTAAAGGGGTCCCTCAGACACTTGCAGCTTTCGGATTGGAAGCTTTCCTGGATGAGGCTGGATGTAAACTTGTCTTCTATTTACACAGAGTGGCCAGAGGGGTTTCCCTCAGCACCACCTGCCTCCTCAGTGGCTTTCAGGCCATTAAGCTTTGTCCCAGCTTCTCTAGGTGGATGGACCTTCATATTAGATCCCCAAAGTGCATTGTTCTCTGCTGTTTCCTCTGCTGGGTCTTGCACCTTGTGGTAAACATTCATATTGTAAGATATGCAACTGGCCCAATAAACAGCAAAAATAAGACTATGGACAAAATATATCTG---TATTGTTCCTCACCAATTCCAGGGAGATTGGTCTTCTCAGTAACTGCAGTCATTTTCTTCTTCACGGATGGTATGTGTTTGGCCATCATGATCTGGACCAGCAGCTCCATGGTCCTCGTCCTGCACAGGCACAAGCAGAGAGTCCAACATATCCGCAGCAGCCGCCTCTCCCCCAGAACTTCCCACGAAACCAGAGCCACACACACTATCCTCATCCTGGTGAGCATGTTCGTCTCCTTTCATGCTCTAGCTGCTATTTTGTCATTTTGGCTAACCCAGATGCAGAACCCAAGCCAGTGGCTGAGGAGCATCTCTGTCCTGGTGGCGTCAGGCTTCCCGACA
>Mmur2_CCS_V1RI_CCS104
TTGGTTCTTTGCTGTAAAGGGATCCCTCAGACACTTGCAGCTTTCGGATTGGAAGCTTTCCTGGATGAGGCTGGATGTAAACTTGTCTTCTATTTACACAGAGTGGCCAGAGGGGTTTCCCTCAGCACCACCTGCCTCCTCAGTGGCTTTCAGGCCATTAAGCTTTGTCCCAGCATCTCTAGGTGGATGGACCTTCATATTAGATCCCCAAAGTGCATTGTGCTCTGCTGTTTCCTCTGCTGGGTCTTGCACCTTGTGGTAAACATTCATATTGCAAAATATGCAACTGGCCCAATAAACAGCAAAAATAAGACTATGGACAAAATATATCTG---TATTGTTCCTCACCCATTACAGGGAGACTGGTCTTCTCAGTAACTGCAGTCATTTTCTTGTTCACCGATAGTTTGTGTTTGGCTCTCATGATCTGGACCAGCAGCTCCATGGTCCTTGTCCTGCACAGGCACAAGCAGAGAGTCCAACACATCCGCAGCAGCCGCCTCTCCCCCAGAACTTCCCATGAAACCAGAGCCACATACACCATCCTCATCCTGGTGAGCATGTTCGTCTCCTTTCATGCCCTAGCTACTATTTTGTCATATTGGATAACCCAGCTGCAGAACCCAAGCCAGTGGCTGACCAGCATTGCTGTCCTGGTGGCTTTGGGCTTCCCGACT
>Mmur2_CCS_V1RI_CCS33
TTAGTTCTTTGCTCTGAAGGGATCCCCCAGACACTTGCAGCTTTTGGGAGGGAAGTTTTCCTGGATGAGGCTGAATGTAAACTTGTCTTCTATTTACACAGAGTGGCCAGAGGGGTTTCCCTCAGCACCACCTGCCTCCTCAGTGGCTTTCAGGCCATTAAGCTTCGCCCCAGTATCTCTAGGTGGATGGACCTTCATATTAGATCCCCAAAGTGCATTGTTCTCTGCTGTTTCTTTTGCTGGGTCTTGCACCTTTTGGTAAATACCTGTATTGTAAGGTGCAAAACTGGCCCAATGAACAACAAAAATAAGAGTATGGGCAAAATATATCTG---TACTGTTCCTCACCCATTCCAGGGAGATTGCTATTCTCAGTAATGGCAGTCATTTTCTCCTTCACGGATGGTTTGTGTTTGGCCCTCATGGTCTGGACCAGCAGCTCCATGGTCCTCGTCCTGCATAGGCACAAGCAGAGAGTCCAACACATCCGCAGCAGCCGCCTCTCCCCCAGAACTTCCCACGAAACCAGAGCCACACACACCATCCTCATCCTGGTGAGCTTGTTCGTCTCCTTTCATGCTCTAGCTGCTATTTTGTCATTTTTGCTAACCCAGCTGCAGAACCCAAGCCAGTGGCTGACCAGCATCTCTGTCCTGGTGGCGTCAGGCTTCCCGACA
>Mmur2_CCS_V1RI_CCS32
TTGGTTCTTTGCTGTAAAGGGATCCCTCAGACACTTGCAGCTTTCGGATTGGAATCTTTCCTGGATGAGGCTGGATGTAAACTTGTCTTCTGTTTACACAGAGTGGCCAGAGGGGTTTCCCTCAGCACCACCTGCCTCCTCAGTGGCTTTCAGGCCATTAAGCTTTGTCCCAGCATCTCTAGGTGGATGGATGTCCGAATTAGATCTCCAAAGTGCATTGTTTCCTGCTGTTTCCTCTGCTGGGTCTTGAACCTTGTGTTAAATATCCGTATTGCATGGTATGTAACTGGCTCAATGAATAGCAAAAACATGAGTATGGAAAAAGTATACAGATACTACTGTTACCTATCCACTCCAGGGAGATTGTTATTCTCAGTAATGGCAGTCCTTTATACCTTCACGGATGGTTTGTGTTTGGCCCTCATGGTCTGGACCAGCGGCTCCATGGTCCTCGTCCTGCACAGGCACAAGCAGAGAGTCCAACACATCCGCAGCAGCCGCCTCTCCCCCAGAACTTCCCATGAAACCAGAGCCACATACACCATCCTCATCCTGGTCAGCATGTTTGTCTCCTTTCATGCTCTAGCTGCTATTTTGTCATATTTGATAACCCAGCTGCAGAACCCAAGCCAGTGGCTGAGGAGCATCTCTGTCCTGGTGGCGTCAGGCTTCCCGACA
>Mmur2_CCS_V1RI_CCS95
TTGGTTCTTTGCTGTAAAGGGGTCCCTCAGACACTTGCAGCTTTCGGATTGGAAGCTTTCCTGGATGAGGCTGGATGTAAACTTGTCTTCTATTTACACAGAGTGGCCAGAGGGGTTTCCCTCAGCACCACCTGCCTCCTCAGTGGCTTTCAGGCCATTAAGCTTTGTCCCAGCATCTCTAGGTGGATGGACCCTCATATTAGATCCCCAAAGTGCATTGTTCTCTGCTGTTTCCTCTGCTGGGTCTTGCACCTTGTGGTAAATATCTATATTGTAAGATATGCAACTGGCCCAATAAACCGCAAAAATAAGACTATGGACAAAATATATCTG---TATTGTTCCACACCCATTCCAGGGAGACTGGTCTTCTCAGTAATAGCAAGCATTTTCCTCTTCCCGGATGCTTTGTGTTTGGCCCTCATGGTCTGGACCAGCAGCTCCATGGTCCTCGTCCTGCACAGGCACAAGCAGAGAGTCCAACACATCCGCAGCAGCCGCCTCTCCCCCAGAACTTCCCACGAAACCAGAGCCACACACACCATCCTCATCCTGGTGAGCATGTTCGTCTCCTCTCATGCCCTAGCTGCTATTTTGTCATATTGGATAATCCGGCTGCCGAACCCAAGCCAGTGGCTGAGGAACATCTCTGTCCTGGTGGCGTCAGGCTTCCCGACA
>Mmur2_CCS_V1RI_CCS92
TTGGTTCTTTGCTGTAAAGGGGTCCCTCAGACACTTGCAGCTTTCGGATTGGAAGCTTTCCTGGATGAGGCTGGATGTAAACTTGTCTTCTATTTACACAGAGTGGCCAGAGGGGTTTCCCTTAGCACCACCTGCCTCCTCAGTGGCTTTCAGGCCATTAAGCTTTGTCCCAGCATCTCTAGGTGGATGGACCTTCATATTAGATCCCCAAAGTGCATTGTTCTCTGCTGTTTCCTCTGCTGGGTCTTGCACCTTGTGGTAAATATCTATATTGTAAGATATGCAACTGGCCCGATAAACAGCAAAAATAAGACTATGGACAAAATATATCTG---TATTGTTCCACACCCATTCCAGGGAGACTGGTCTTCTCAGTAATAGCAAGCATTTTCCTCTTCACGGATGCTTTGTGTTTGGCCCTCATGGTCTGGACCAGCAGCTCCATGGTCCTCGTCCTGCACAGGCACAAGCAGAGAGTCCAACATATCCGCAGCAGCCGCCTCTCCCCCAGAACTTCCCACGAAACCAGAGCCACACACACCATCCTCATCCTGGTGAGCATGTTTGTCTCCTCTCATGCCCTAGCTGCTATTTTGTCGTATTGGATAATCCGGCTGCCGAACCCAAGCCAGTGGCTGAGGAGCATCTCTGTCCTGGTGGCGTCAGGCTTCCCGACA


>Mmur2_CCS_V1RIX_CCS52
CTCCTCTCCCGCATCCTCACGCTCTTTCTGGATCACAGGCCGAAGCCCCACGACCTGGTCTCCGGTAACTTGGCCCTCGTCCACATACTGATGCTGCTCACCATGCTGTTTCTTTCTCCAGGCCCCTTTGAGTCCCTGCGTTTTCAGAATGACGTCAAGTGTAAGGCTCTGTTCTACCTGAGCAGGGTGATGCGGGGCCTCTCCATCTGCACCACCTGCCTCCTGAGCATGCTCCAGGCCGTTACCATCAGCCCCAGCTCCTCCTGGTTGGGCCGGTTCAAACAGAAATCCAGACGCTATGTCATCCATTCCTTACTCTTTCTGTGGTTTCTCTGTTTGTCCTTCAGTAGTAACCTGCTCTTGTTTACCGTGGCTGCTTCTAATGTGACCCAGAGCCAAGTGCTGAGCTTTGGTAAATACTGCTCACTTTCCTCTGCAAGGTACCTCAAGTGGAGCCTGTTTTTCATGCTGATACAAGTGAGAGATGTGTCCTTCGTAGGCGGCATGCTGCTCTCGAGTGTGTACATGGTGACTCTCTTGTTCAGGCATCAGAGGCGATCCCAGCACCTGCACAACATGTCCCTCTCCCCGAGCATCTCCCCGGAGAAAAGGGCCACCCAGATCATCCTGCTCCTGGTCAGTTTCTTTGTGGTCATGTACTGGGTGGACCTGGTCATCTCCTTCTGCACGATTGTGTTGCTGGTTTATGGACCCATCATGCTGGGTGTCCAGAGGCTGGTGGTCAGTGCC
>Mmur2_CCS_V1RIX_CCS51
CTCCTCTCCCGCATCCTCACGCTCTTTCTAGATCACAGGCCGAAGCCCCATGACCTGCTCACCGGTAACTTGGCCCTCGTCCACATACTGATGCTGCTCACCATGGTGTTTTTCTCTCCAGGCCTGTTTGAGTCCCTGCGTTTTCAGAATGACATCAAGTGTAAGGCTCTGTTCTACCTGCAGAGGGTAATGAGGGGCCTCTCCATCTGCACCACCTGCCTCCTGAGCATGCTCCAGGCCGTCACCATCAGCCCCAGCTCCTCCTGGTTGGGCCGGTTCAAACAGAAATCCAGACGCTACGTCGTCCATTCCTTACTCTTTTCATGGTTTCTCAGTTTGTCCTTCAGTAGTAACCTGCTCTTCTCTACCGTGGCAGCTTCTAATGTGACCCAGACCCAAGAGCTGAGTTTTGGTAACTACTGCTCACTGTCTTCTGCAAGGTACCTCAGGTGGAGCCTGTTTTTCCTGCTGGCACTATGGAGAGACATCTCCTTTGTAGGCGGCATGCTGCTCTCAAGTGTGTACATGGTGACTCTCTTGTTCAGGCATCAGAGGCGATCCCAGCACCTGCACAACATGTCCCTCTCCCCGAGCATCTCCCCGGAGAAAAGGGCCACCCATTTCATCCTGCTCCTGGTCAGTTTCTTTGTGGTCATGTACTGGGTGGACCTGGTCATCTCATCCTGCCATATAGTGTTTCTGGCATACGGCCCCGTCGTGCTGGGTGTCCATACGCTGGTGGGCAATGCC
>Mmur2_CCS_V1RIX_CCS53
CTCCTCTTCCGCATCCTCACGCTCTTTCTGGGTCACAGGCCGAAGCCCCACGACCTGCTCACCGGTAACTTGGCCCTCGTCCACATACTGATGTTGCTCACCATGCTGTTTCTCTCTCCAGGCCCGTTTGAGTCCCTGCGTTTGCAGAATGACGTCAAGTGTAAGGCTCTGTTCTACCTGAGCAGGGTGATGCGGGGCCTCTCCATCTGCACCACCTGCCTCCTGAGCATGCTCCAGGCCGTCACCATCAGCCCCAGCTCCTCCTGGCTGGGGCAGTTCAAACAGAAATCCAGACGCTACGTCATCCATTCCTTACTCTTTTTATGGATTCTCAATTTGTCCTTCAGTAGTAACCTGCTCGTCTTTACTGTGGCTGCTTCTAATGTGACCCAGACCCAAGTGCTGAGCTTTGGTAAATACTGCTCACTTTCCTCTGCAAGGTACCTCAGGTGGAGCCTGGTTTTCATGCTGACACAAGTGAGAGACGTGTCCTTTGTAGGCGGCATGCTGCTCTCGAGTGTGTACATGGTGACTCTCTTGTTCAGGCATCAGAGGCGATCCCAGCACCTGCACAACATGTCCCTCTCCCCGAGCATCTCCCCGGAGAAAAGGGCCACCCAGATCATCCTGCTCCTGGTCAGTTTCTTTGTGGTCATGTACTGGGTGGACCTGGTCATCTCCTTCTGCACGATTGTGTTGCTGGCATACGGCCCCGTCATGCTGGGTGTCCAGACGCTGGTGGTCAATGCC
>Mmur2_CCS_V1RIX_CCS45
CTGCTCTCCCGCATCCTCACGCTCTTTCTGGGTCACAGGCCGAAGCCCCACGACCTGCTCACTGGTAACTTGGCCCTCGTCCACATACTGATGCTGCTCACCATGCTGTTTCTTTCTCCAGGCCCCTTTGAGTCCCTGCGTTTGCAGAATGACGTCAAGTGTAAGGCTCTGTTCTACCTGAGCAGGGTGATGCGGGGCCTCTCCATCTGCACCACCTGCCTCCTGAGCATGCTCCAGGCCGTCACCATCAGCCCCAGCTCCTCCTGGTTGGGGCAGTTCAAACAGAAATCCAGGGGTTACACCATCCATTCCTTACTCTTTCTATGGATTCTCTGTTTGTCCTTCAGTAGTAACCTGCTCTTGTTTACCGTGGCTGCTTCTAATGTGACCCAGACCCAAGAGCTGAGCTTTGGTGAATACTGCTCACTTTCCTCTGCAAGGTACCTCAGGTGGAGCCTGTTTTTCAGGCTGATACAAGTGAGAGACGTGTCCTTTGTAGGCGGCATGCTGTTCTCGAGTGTGTACATGGTGACTCTCTTGTTCAGGCATCAGAGGCGATCCCAGCACCTGCACAACATGTCCCTCTCCCCGAGCATCTCCCCGGAGAAAAGGGCCACCCAGATCATCCTGCTCCTGGTGAGTTTCTTTGTGGTCATGTACTGGGTGGACCTGGTCATCTCCTCCATCTCGATAATGTTGGTGGCATACGGCCCTGTCATACTGGGTGTCCAGACGCTGGTCCTTCATGCC
>Mmur2_CCS_V1RIX_CCS63
CTCCTCTCCCGCATCCTCACACTCTTTCTAGATCACAGGCTGAAGCCCCATGACCTGTTCACCAGTAACTTGGCCCTCGTCCACATACTGATGCTGCTCACCATGCTGTTTTTCTCTCCGGGCCCGTTTGAGTCCCTGCGTTTTCAGAATGACATCAAGTGTAAGGCTCTGTTCTACCTGCACAGGGTGATGCGGGGCCTGTCCATCTGCACCACCTGCCTCCTGAGCATGCTCCAGGCCGTCACCATCAGCCCCAGCTCCTCCTGGTTGGGCCAGTTCAAACAGAAATCCAGAGGCTACGTTGTCCATTCCTTACTCTTTTCATGGTTTCTCAGTTTGTCCTTCAGTAGTAACCTGCTCTTCTCTACCGTGGCAGCTTCTAATGTGACCCAGACCCAAGAGCTGAGTTTTGGTAACTACTGCTCACTGTCTTCTGCAAGGTACCTCAGGTGGAGCCTGTTTTTCCTGCTGGCACTATGGAGAGACATCTCCTTTGTAGGCGGCATGCTGCTCTCAAGTGTGTACATGGTGACTCTCTTGTTCAGGCATCAGAGGCGATCCCAGCACCTGCACAACATGTCCCTCTCCCCGAGCATCTCCCCGGAGAAAAGGGCCACCCATTTCATCCTGCTCCTGGTCAGTTTCTTTGTGGTCATGTACTGGGTGGACCTGTTCATCTCATCCTGCCATATAGTGTTTCTGGCATACGGCCCCGTCGTGCTGGGTGTCCATACGCTGGTGGGCAATGCC
>Mmur2_CCS_V1RIX_CCS67
CTGCTCTTCCGCATCCTCACGCTCTTTCTGGATCACAGGCCGAAGCCCCACGACCTGCTCACTGGTAACTTGGCCCTCGTCCACATACTGATGCTGCTCACCATGCTGTTTCTTTCTCCAGGCCCATTTGAGTCCCTGCGTTTGCAGAATGACATCAAGTGTAAGGCTCTGTTCTACCTGAGCAGGGTGATGCGGGGCCTCTCCATCTGCACCACCTGCCTCCTGAGCATGCTCCAGGCTGTCACCATCAGCCCCAGCTCCTCCTGGTTGGGGCTGTTCAAACAGAAATCCAGACACTACGTCATCCATTCCTTACTCTTTTTGTGGATTCTCTGTTTTTCCTTCAGTAGTAACCTGCTCTTGTTTACCGTGGCTGCTTCTAATGTGACCCAGACCCTAGTGCTGAGCTTTGGTAAATACTGCTCACTTTCCTCTGCAAGGTACCTCAGGTGGAGCCTGTTTTTCATGATGATACAAGTGAGAGACGTGTCCTTTGTAGGCGGCATGCTGCTCTCGAGTGTGTACATGGTGACTCTCTTGTTCAGGCATCAGAGGCGATCCCAGCACCTGCACAACATGTCCCTCTCCTCGAGCATCTCCCCGGAGAAAAGGGCCACCCAGATCATCCTGCTCCTGGTCAGTTTCTTTGTGGTCATGTACTGGGTGGACCTGGTCATCTCCTTCTGCACGATTGTGTTGCTGGCATATGGCCCCGTTATGCTGGGTGTCCAGACGCTGGTGGTCAATGCC
>Mmur2_CCS_V1RIX_CCS61
CTCCTCTCCCGCATCCTCACGCTCTTTCTGGATCACAGGCCGAAGCCCCACGACCTGCTCACCGGTAACTTGGCCCTCGTCCACATACTGATGCTGCTCACCATGCTGTTTCTCTCTCCAGGCCAGTTTGAGTCCCTGCGTTTGCAGAATGACGCCAAGTGTAAGGCTCTGTTCTACCTGAGCAGGGTGATGCGGGGCCTCTCCATCTGCACCACCTGCCTCCTGAGCATGCTCCAGGCCGTCACCATCAGCCCCAGCTCCTCCTGGTTGGGGCTGTTCAAACAGAAATCCAGACGCTACGTCATCCATTCCTTACTCTTTTTATGGATTCTCAATTTGTCCTTCAGTCATAACCTGCTCTTGTTTACCGTGGCTGCTTCTAATGTGACCCAGACCCATCAGCTGAGTATTGTTAAATACTGCTCACTTTCCTCTGCAAGCTACCTCAGGTGGAGCCTGTTTTTCATGATGATACAAGTGAGAGACGTGTCCTTCGTAGGCGGCATGCTGCTCTCGAGTGTGTACATGGTGACTCTCTTGTTCAGGCATCAGAGGCGATCCCAGCACCTGCACAACATGTCCCTCTCCTCGAGCATCTCCCCGGAGAAAAGGGCCACCCAGATCATCCTGCTCCTGGTCAGTTTCTTTGTGGTCATGTACTGGGTGGACCTGGTCATCTCCTTCTGCTCCATAGTGTTGGTGGCATACGGCCCCGTCATGCTGGGTGTCCAGACGCTGGTGGTCAATGTC
>Mmur2_CCS_V1RIX_CCS78
CTGCTCTCCCGCATCCTCACGCTCTTTCTGGGCCACAGGCCGAAGCCCCACGACCTGCTCACCGGTAACTTGGCCCTCGTCCACATACTGATGCTGCTCACCATGCTGTTTCTTTCTCCAGGCCCCTTTGAGTCCCTGCGTTTGCAGAATGACGTCAAGTGTAAGGCTCTGTTCTACCTGAGCAGGGTGATGCGGGGCCTCTCCATCTGCACCACCTGCCTCCTGAGCATGCTCCAGGCCGTCACCATCAGCCCCAGCTCCTCCTGGTTGGGGCAGTTCAAACAGAAATCCAGGGGTTACACCATCCATTCCTTACTCTTTCTATGGATTCTCTGTTTGTCCTTCAGTAGTAACCTGCTCTTGTTTACCGTGGCTGCTTCTAATGTGACCCAGACCCAAGAGCTGAGCTTTGGTAAATACTGCTCACTTTCCTCTGCAAGGTACCTCAGGTGGAGCCTGTTTTTCAGGCTGATACAAGTGAGAGACTTCTCCTTGGTAGGCGGCATGCTGCTCTCGAGTGTGTACATGGTGACTCTCTTGTTCAGGCATCAGAGGCGATCCCAGCACCTGCACAACATGTCCCTCTCCCCGAGCATCTCCCCAGAGAAAAGGGCCACCCAGATCATCCTGCTCCTGGTGAGTTTCTTTGTGGTCATGTACTGGGTGGACCTGGTCATCTCCTCCATCTCGATAATGTTGGTGGCATACGGCCCCGTCATACTGGGTGTCCAGACGCTGGTCCTTCATGCC
>Mmur2_CCS_V1RIX_CCS75
CTCCTCTCCCGCATCCTCACACTCTTTCTGGGTCACAGGCCGAAGCCCCACGACCTACTCACTGGTAACTTGGCCCTCGTCCACATACTGATGCCGCTCACCATGCTGTTTCTTTCTCCAGGCCCGTTTGAGTCCCTGCGTTTTCAGAATGACGTCAAGTGTAAGGCTCTGTTCTACCTGCACAGGGTGATGCGGGGCCTCTCCATCTGCACCACCTGCCTCCTGAGCATGCTCCAGGCCGTCACCATCAGCCCCAGCTCCTCCTGGTTGGGCCGGTTCAAACAGAAATCCAGACGCTACGTCATCCATTCCTTACTCTTTCTATGGATTCTCTGTTTGTCCTTCAGTTGTAACCTGCTCTTCATTACCGTGGCTGCTTCTAATGTGACCCAGCCCCAAGTGCTGAGTTTTGGTAACTACTGCTCACTTTCCTCTTCAAGGTACCTCAGGTGGAGCCTGGTTTTCAGGCTGATACAAGTGAGAGACGTGTCCTTTGTAGGCGGCATGCTGCTCTCGAGTGTGTACATGGTGACTCTCTTGTTCAGGCATCAGAGGCGATCCCAGCACCTGCACAACATGTCCCTCTCCCCGAGCATCTCCCCGGAGAAAAGGGCCACCCAGATCATCCTGCTCCTGGTCAGTTTCTTTGTGGTCATGTACTGGGTGGACCTCATCATCTCCTCCTGCTCAGTAGTGTTGGTGGCATACGGCCCGGTCGTGCTGGGTGTCCATACGCTGGTGGGCAATGCC
>Mmur2_CCS_V1RIX_CCS17
CTCCTCTTCCGCATCCTCACGTTCTTTCTGGATCACAGGCCGAAGCCCCATGACCTGGTCACCGGTAACTTGGCCCTCGTCCACATACTGGTGCTGTTCACGACGGTGTTTTTTTCTCCAGGCCCATTTGAGTCACTGCGTTTTCAGAATGACGTCAAGTGTAAGGCTCTGTTCTATGTGACCAGGGTGATGCGGGGCCTCTCCATCTGCACCACCTGCCTCCTGAGCATGCTCCAGGCCGTCACTATTAGCCCCAGCTCCTCTTGGTTGGGACGGTTCAAACAGAAATCCAGACACTACGTCATCCATTCCTTACTCTTTTTGTGGTTTCTCTGTTTGTCCTTCAGTAGTAACCTGCTATTGTTTACCGTGGCTGCTTCTAATGTGACCCAGACCCAAGTGCTGAGCTTTGGTAAATACTGCTCACTTTCCTCTGCAAGGTACCTCAGGTGGAGCCTGTTTTTCATGATGATACAAGTGAGAGACGTGTCCTTTGTAGGCGGCATGCTGCTCTCGAGTGTGTACATGGTGACTCTCTTGTTCAGGCATCAGAGGCGATCCCAGCACCTGCACAACATGTCCCTCTCCCCGAGCATCTCCCCGGAGAAAAGGGCCACCCAGATCATCCTGCTCCTGGTCAGTTTCTTTGTGGTCATGTACTGGGTGGACCTGGTCATCTCCTTCTGCACGATTGTGTTGCTGGCTTATGGTCCCATCATGCTGGGTGTCCAGAGGCTGGTGGTCAATGCC
>Mmur2_CCS_V1RIX_CCS88
CTCCTCTCCCGCATCCTCACGCTCTTTCTGGATCACAGGCCGAAGCCCCACGACCTGCTCACCGGTAACTTGGCCCTCGTCCACATACTGATGCTGCTCACCATGCTGTTTCTTTCTCCAGGCCCCTTTGAGTCCCTGCGTTTGCAGAATGACGTCAAGTGTAAGGCTCTGTTCTACCTGAGCAGGGTGATGCGGGGCCTCTCCATCTGCACCACCTGCCTCCTGAGCATGCTCCAGGCCGTCACCATCAGCCCCAGCTCCTCCTGGTTGGGCCGGTTCAAACAGAAATCCAGAGGCTACGTCATCCATTCCTTAGTCTTTTTGTGGTTTCTCAGTTTGTCCTTCAGTAGTAACCTGCTCTTCTCTACCGTGGCTGCGTCTAATGTGACCGGGACCCAAGTGCTGAGCTTTGGTAAATACTGCTCATTTTCCTCTGCAAAGTACCTCAGATGGAGCCTGTTTTTCATGCTGACACTATGGAGAGACATCTCCTTTGTAGGCGGCATGCTGTTCTCAAGTGTGTACATGGTGACTCTCTTGTTCAGGCATCAGAGGCGATCCCAGCACCTGCACAACATGTCCCTCTCCCCGAGCATCTCCCCGGAGAAAAGGGCCACCCAGATCATCCTGCTCCTGGTCAGTTTCTTTGTGGTCATGTACTGGGTGGACCTGGTCATCTCCTCCTGCTCAGTAGTGTTGCTGGCATACGGCCCTGTCATGCTGGGTGTCCAGACGCTGGTGGGCAATGCC
>Mmur2_CCS_V1RIX_CCS22
CTCCTCTCCCGCATCCTCACGCTCTTTCTGGATCACAGGCCGAAGCCCCACGACCTGCTCACCGGTAACTTGGCCCTCGTCCACATACTGATGCTGCTAATGACAGTGTTTCTTTCTCCAGGCCTCTTTGAGTCCCTGCGTTTTGAGAATGATGTCAAGTGTAAGGCTCTGTTCTACCTGAGCAGGGTGATGCGGGGCCTCTCCATCAGCACCACCTGCCTCCTGAGCATGCTCCAGGCCGTCACCATCAGCCCCAGCTCCTCCTGGTTGGGCCGGTTCAAACAGAAATCCAGACGCTACGTCATCCATTCCTTACTCTTTTTATGGATTCTCAATTTGTCCTTCAGTAGTAACCTGCTCTTCATTACCGTGGCTGCTTCTAATGTGACCCAGACTCAAGTGCTGAGCTTTGGTAACTACTGCTCACTTTCCTCTGCAAGGTACCTCAGGTGGAGCCTGGTTTTCATGCTGACACAAGTGAGAGACGTGTCCTTTGTAGGCGTCATGCTGCTCTCGAGTGTGTACATGGTGACTCTCTTGTTCAGGCATCAGAGGCGATCCCAGCACCTGCACAACATGTCCCTCTCCCCGAGCATCTCCCCGGAGAAAAGGGCCACCCATTTCATCCTGCTCCTGGTCAGTTTCTTTGTGGTCATGTACTGGGTGGACCTGGTCATCTCCTTCTGCACGATTGTGTTGGTGGCATACAGCCCCGTCGTGCTGGGTGTCCATACGCTGGTGGGGAATGTC
>Mmur2_CCS_V1RIX_CCS47
CTCCTCTTCCGCACCCTCACACTCTTTCTGGATCACAGGCCGAAGCCCCACGACCTGCTCACCGGTAACTTGGCCCTCGTCCACATACTGGTGCTGCTCACGACGGTGTTTTTCTCTCCAGGCCCGTTTGAGTCCCCGCGTTTTCAGAATGATGTCAAGTGTAAGGCTCTGTTCTACCTGCACAGGATGATGAGGGGCCTCTCCATCTGCACCACCTGCCTCCTGAGCATGCTCCAGGCCGTCACCATCAGCCCCAGCTCCTCCTGGTTGGGCCGGTTCAAACAGAAATCCAGAGGCTACATCATCCATTCCTTAGTCTTTTTGTGGTTTCTCAGTTTGTCCTTCAGTAGTAACCTGCTCTTGTTTACCGTGGCTGCTTCTAATGTGACCCAGACCCAAGTGCTGAGCTTTGGTAAATACTGCTCACTTTCCTCTGCAAGGTACCTCAGGTGGAGCCTGTTTTTCATGCTGATACAAGTGAGAGACGTCTCCTTTGTAGGCGGCATGCTGTTCTCGAGTGTGTACATGGTGACTCTCTTGTTCAGGCATCAGAGGCGATCCCAGCACCTGCACAACATGTCCCTCTCCACAAGCATCTCCCCAGAGAAAAGGGCCACCCAGATCATCCTGCTCCTGGTCAGCTTCTTTGTGTTCATGTACTGGGTGGACCTGGTCATCTCCTTCTGCACGATTGTGTTGCTGGTTTATGGTCCCATCATGCTGGGTGTCCAGAGGCTGGTGGTCAATGCC
>Mmur2_CCS_V1RIX_CCS26
CTCCTCTCCCGCATCCTCACACTCTTTCTGGATCACAGGCCGAAGCCCCACGACCTGCTCACCGGTAACTTGGCCCTCGTCCACATACTGATGCTGCTCACCATGCTGTTTTTCTCTCCAGGCCCGTTTGAGTCCCTGCGTTTTCAGAATGACGTCAAGTGTAAGGCTCTGTTCTACCTGAGCAGGGTGATGCGGGGCCTCTCCATCTGCACCACCTGCCTCCTGAGCATGCTCCAGGCCGTCACCATCAGCCCCAGCTCCTCCTGGTTGGGCCGGTTCAAACAGAAATCCAGACACTACGTCATCCATTCCTTACTCTTTCTATGGTTTCTCAATCTGTCCTTCAGTAGTAACCTGCTCTTCTCTACCGTGGCTGCTTCTAATGTGACCCAGACCCAAGTGCTGAGCTTTGGTAACTACTGCTCACTTTCCTCTGCAAGGTACCTCAGGTGGAGCCTGGTTTTCATGCTGACACAAGTGAGAGACGTGTCCTTTGTAAGCGGCATGCTGCTCTCGAGTGTGTACATGGTGACTCTCTTGTTCAGGCATCAGAGGCGATCCCAGCACCTGCACAACATGTCCCTCTCCCCGAGCATCTCCCCAGAGAAAAGGGCCACCCAGATCATCCTGCTCCTGGTGAGTTTCTTTGTGGTCATGTACTGGGTGGACCTGGTCATCTCCTTCTGCACGATTGTGTTGCTGGCATACGGCCCCGTCGTGCTGGGTGTCCAGACGCTGGTGGTCAGTGCC
>Mmur2_CCS_V1RIX_CCS65
CTCCTCTCCCGCATCCTCACGCTCTTTCTGGATCACAGGCCGAAGCCCCACGACCTGCTCACTGGTAACTTGGCCCTCGTCCACATGCTGATGCTGCTCACCATGCTGTTTCTTTCTCCAGGCCCGTTTGAGTCCCTGCGTTTTCAGAATGACATCAAGTGTAAGGCTCTGTTCTACCTGAGCAGGGTGATGCGGGGCCTCTCCATCTGCACCACCTGCCTCCTGAGCATGCTCCAGGCCGTCACCATCAGCCCCAGCTCCTCCTGGTTGGGCCAGTTCAAACAGAAATCCAGGGGTTACACCATCCATTCCTTACTCTTTCTATGGATTCTCAATTTGTTCTTCTGTAGTAACCTGCTCTTCTCTACCGTGGCTGCTTCTAATGTGACCCAGACCCAAGAGCTGAGTATTGTTAAATACTGCTCACTTTCCTCTGCAAGCTACCTCAGGTGGATTCTGTTTTTTATGGTGTTACAAGTGAGAGACGTGTCCTTTGTAGGCGGCATGCTGCTCTCAAGTGTGTACATGGTGACTCTCTTGTTCAGGCATCAGAGGCGATCCCAGCACCTGCACAACGTGTCCCTCTCCCCGAGCATCTGCCCGGAGAAAAGGGCCACCCAGATCATCCTGCTCCTGGTCAGTTTCTTTGTGGTCATGTACTGGGTGGACCTGGTCATCTCCTTCTGCTCGATTGTGTTGCTGGCATACGGCCCCGTCGTGCTGGGTGTCCAGAGGCTGGTGGTCAATGTC
>Mmur2_CCS_V1RIX_CCS64
CTCCTCTTCCGCATCCTCACGGTCTTTCTGGATCACAGGCTGAAGCCTCACGACCTGCTCACCGGTAACTTGGCCCTCGTCCACATACTGATGCTGCTCACCATGCTGTTTCTTTCTCCAGACCCGTTTGAGTCCCTGCGTTTTCAGAATGACGTCAAGTGTAAGGCTCTGTTCTACCTGAGCAGGGTGATGCGGGGCCTGTCCATCTGCACCACCTGCCTCCTGAGCATGCTCCAGGCCGTCACCATCAGCCCCAGCTCCTCCTGGTTGGGCCGGTTCAAACAGAAATCCAGACGCTACGTCACCCATTCCTTACTCTTTTTATGGATTCTCTGTTTGTCCTTCAGTAGTAACCTGCTCTTGTTTACCGTGGCTGCTTCTAATGTGACCCAGACCCAAGTGCTGAGCTTTGGTAACTACTGCTCCCTTTCCTCTGCAAGGTACCTCAGGTGGATTCTGCTTTTCATGCTGATACAAGTGAGAGACGTGTCCTTTGTAAGCGTCATGCTGCTCTCGAGTGTGTACATGGTGACTCTCTTGTTCAGGCATCAGAGGCGATCCCAGCACCTGCACAACATGTCCCTCTCCCCGAGCATCTCCCCAGAGAAAAGGGCCACCCAGATCATCCTGCTCCTGGTCAGTTTCTTTGTGGTCATGTACTGGGTGGACCTGGTCATCTCCTTCTGCACGATTGTGTTGCTGGCATACGGCCCCGTCATGCTGGGTGTCCAGAGGCTGGTGGTCAATGCC
>Mmur2_CCS_V1RIX_CCS49
CTCCTCTCCCGCATCCTCACGCTCTTTCTGGGTCACAGGCCGAAGCCCCATGACCTGCTCACCGGTAACTTGGCCCTCGTCCACATACTGATGCTGCTCACCATGATGTTTCTTTCTCCAGGCCCGTTTGAGTCCCTGCATCTTCACAATGACGTCAAGTGTAAGGCTCTGTTCTACCTGCACAGGGTGATGCGGGGCCTCTCCATCTGCACCACCTGCCTCCTGAGCATGCTCCAGGCCGTCACCATCAGCCCCAGCTCCTCCTGGTTGGGGCGGTCCAAACAGAAATCCAGATGCTACGTCATCCATTCCTTACTCTTTCTATGGATTCTCTGTTTGTCCTTCAGTTGTAACCTGCTCTTCATTACCGTGGCTGCTTCTAATGTGACCCAGCCCCAAGTGCTGAGTTTTGGTAACTACTGCTCACTTTCCTCTGCAAGGTACCTCAGGTGGAGCCTGCTTTTCATGCTGACACAAGTGAGAGACGTCTGCTTTGTAGGCGGCATGCTGCTCTCGAGTGTGTACATGGTGACTCTCTTGTTCAGGCATCAGAGGCGATCCCAGCACCTGCACAACATGTCCCTCTCCCCGAGCATCTCCCCGGAGAAAAGGGCCACCCAGATCATCCTGCTCCTGGTCAGTTTCTTTGTGGTCATGTACTGGGTGGACCTCATCATCTCCTCCTGCTCAGTAGTGTTGGTGGCATACGGCCCGGTCGTGCTGGGTGTCCATACGCTGGTGGGCAATGCC
>Mmur2_CCS_V1RIX_CCS48
CTCCTCTCCCGCATCCTCACGCTCTTTCTGGATCACAGGCCGAAGCCCCACGACCTGCTCACCGGTAACCTGGCCCTCGTCCACATACTGATGCTGCTAATGACAGTGTTTCTTTCTCCAGGCCCGTTTGAGTCCCTGCGTTTGCAGAATGACGTCAAGTGTAAGGCTCTGTTCTACCTGAGCAGGGTGATGCGGGGCCTCTCCATCTGCACCACCTGCCTCCTGAGCATGCTCCAGGCCGTCACCATCAGCCCCAGCTCCTCCTGGTTGGGACGGTTCAAACAGAAATCCAGACGCTACGTCATCCATTCCTTACTCTTTTCATGGTTTCTCTGTTTGTCCTTCAGTAGTAACCTGCTCTTCTCTACCGTGGCTGCTTCTAATGTGACCCAGACCCAAGAGCTGAACTTTGGTAACTACTGCTCACTTTCCTCTGCAAGGTACCTCAGGTGGAGCCTGTTTTTCCTGCTGGCACTATTGAGAGACGTCTCCTTTGTAGGCGGCATGCTGCTCTCGAGTGTGTACATGGTGACTCTCTTGTTCAGGCATCAGAGGCGATCCCAGCACCTGCACAACATGTCCCTCTCCCCGAGCATCTCCCCGGAGAAAAGGGCCACCCATTTCATCCTGCTCCTGGTCAGTTTCTTTGTGGTCATGTACTGGGTGGACCTGTTCATCTCCTTCTGCTCCATGATGTTGCTGGCATACGGCCCCGTCGTGCTGGGTGTCCAGACGCTGGTGGTCAATGTC
>Mmur2_CCS_V1RIX_CCS83
CTCCTCTCCCGCATCCTCACGCTCTTTCAGGATCACAGGCTGAAGCCCCACGACCTGTTCACCGGTAACTTGGCCCTCGTCCACATACTGATGCTGCTCACGATGATGTTTGTTTCTCCAGGCCTGTTTGAGTCCCTGCATCTTCACAATGACATCAAGTGTAAGGCTCTGTTCTACCTGCACAGGGTGATGCGGGGCCTCTCCATCTGCACCACCTGCCTCCTGAGCATGCTCCAGGCCATCACCATCAGCCCCAGCTCCTCCTGGTTGGGGCGGTTCAAACATAAATCCAGACGCTACGTCGTCCATTCCTTACTCTTTTTGTGGATTCTCAATTTGTCTTTTAGTAGTAACCTGCTCTTCATTACCATGTCTGCTTCTAATGTGAACCAGACGCAAGTGCTGAGTATTGTTAAGTACTGCTCAGTTTCCTCTGCAAGGTACCTCAGGTGGAGCCTGTTTTTCATGCTGGCACTATTGAGAGACGTGTCGTTTGTAGGCGGCATGCTGCTCTCGAGTGTGTACATGGTGACTCTCTTGTTCAGGCATCAGAGACGATCCCAGCACCTGCACAACATGTCCCTCTCCCCGAGCATCTCCCCGGAGAAAAGGGCCACCCAGACCATCCTGCTCCTGGTCAGTTTCTTTGTGGTCATGTACTGGGTGGACCTGGTCATCTCCTCCTGCTCCATGGTGTTGCTGGCACACGGCCCCATCATGCGGGGTGTGCAGATGCTAGTCGTCAGTGCC
>Mmur2_CCS_V1RIX_CCS43
CTCCTCTCCCGCATCCTCACGCTCTTTCTGGGTCACAGGCCGAAGCCCCACGACCTGCTCACCGGTAACTTGGCCCTCGTCCACATACTGATGCTGCTCACCATGCTGTTTCTTTCTCCAGGCCTGTTTGAGTCACTGGATTTTGAGAATGACGTCAAGTGTAAGGCTTGGTTCTTCCTGAGCAGGGTGATGCGGGGCCTCTCCATCTGCACCACCTGCCTCCTGAGCATGCTCCAGGCCGTCACCATCAGCCCCAGCTCCTCCTGGTTGGGGTGGTTCAAACAGAAATCCAGAAGCTACGTCATCCATTCCTTACTCTTTTTGTGGATTCTCAATTTGTCCTTCAGTAGTAACTTGTTCTTGTTTACCGTGGCTGCTTCTAATGTGACCCAGACCCAAGTGCTGAGTTTTGGTAAATACTGCTCACTTTCCTCTGCAAGGTACCTCAGGTGGAGCCTGTTTTTCATGCTGATACAATTGAGAGACTTCTCCTTGGTAGGCGGCATGCTGCTCTCGAGTGTGTACATGGTGACTCTCTTGTTCAGGCATCAGAGGCGATCCCAGCACCTGCACAACATGTCCCTCTCCCCGAGCATCTCCCCGGAGAAAAGGGCCACCCAGATCATCCTGCTCCTGGTCAGTTTCTTTGTGGTCATGTACTGGGTGGACCTCATCATCTCCTTCTGCACCATGATGTTGCTGGCATACGGCCCCGTCATACTGGGTGTCCAGAGGCTGGTGGTCAATGCC
>Mmur2_CCS_V1RIX_CCS62
CTGCTCTTCCGCACCCTCACGCTCTTTCTGGATCACAGGCCGAAGCCCCACGACCTGCTCACTGGTAACTTGGCCCTCGTCCACATACTGATGCTGCTCACCATGGTGTTTCTTTCTCCAGGCCCGTTTGAGTCCCTGCGTTTGCAGAATGACATCAAGTGTAAGGCTCTGTTCTACCTGCACAGGGTGATGCGGGGCCTCTCCATCTGCACCACCTGCCTCCTGAGCATGCTCCAGGCCGTCACCATCAGCCCCAGCTCCTCCTGGCTGGGGCAGTTCAAACAGAAATCCAGACACTACGTCATCCATTCCTTACTCTTTTTGTGGATTCTCTGTTTTTCCTTCAGTAGTAACCTGCTCTTCTTTACTGAGGCTGCTTCTAATGTGACCCAGCCCCAAGTGCTAAGCTTTGGTAAATACTGCTCACTTTCCTCTGCAAGGTACCTCAGGTGGAGCCTGTTTTTCATGATGATACAAGTGAGAGACGTCTCCTTTGTAGGCGGCATGCTGCTCTCGAGTGTGTACATGGTGACTCTCTTGTTCAGGCATCAGAGGCGATCCCAGCACCTGCACAACATGTCCCTCTCCCCGAGCATCTCCCCGGAGAAAAGGGCCACCCAGATCATCCTGCTCCTGGTCAGTTTCTTTGTGGTCATGTACTGGGTGGACCTCGTCATCTCCTTATGCTCCATGATGTTGCTGGCATACGGCCCCGTCATGCTGGGTGTCCAGACGCTGGTGGTCAATGCC
>Mmur2_CCS_V1RIX_CCS25
CTCCTCTCCCGCATCCTCACGCTCTTTCTGGATCACAGGCCGAAGCCCCACGACCTGCTCACCGGTAACTTGGCCCTCGTCCACATACTGATGCTGCTCACCATGCTGTTTTTCTCTCCAGGCCCGTTTGAGTCCCTGCGTTTTCAGAATGACGTCAAGTGTAAGGCTCTGTTCTACCTGAGCAGGGTGATGCGGGGCCTGTCCATCTGCACCACCTGCCTCCTGAGCATGCTCCAGGCCGTCACCATCAGCCCCAGCTCCTCCTGGTTGGGCCGGTTCAAACAGAAATCCAGACGCTACGTCATCCATTCCTTACTCTTTCTATGGATTCTCTGTTTTTCCTTCAGTAGTAACCTGCTCTTCTCTACTGTGGCTGCTTCTAATGTGACCCAGACCCAAGTGCTGAGCTTTGGTAACTACTGCTCACTTTCCTCTGCAAGGTACCTCAGGTGGAGCCTGGTTTTCATGCTGACACAAGTGAGAGACGTGTCCTTTGTAAGCGGCATGCTGCTCTCGAGTGTGTACATGGTGACTCTCTTGTTCAGGCATCAGAGGCGATCCCAGCACCTGCACAACATGTCCCTCTCCCCGAGCATCTCCCCAGAGAAAAGGGCCACCCAGATCATCCTGCTCCTGGTCAGTTTCTTTGTGGTCATGTACTGGGTGGACCTGGTCATCTCCTTCTGCACGATTGTGTTGCTGGCATACGGCCCCGTCGTGCTGGGTGTCCAAACGCTGGTGGTCAGTGCC
>Mmur2_CCS_V1RIX_CCS29
CTCCTCTCCCGCATCCTCACGCTCTTTCTGGATCACAGGCCGAAGCCCCACGACCTGCTCACTGGTAACTTGGCCCTCGTCCACATACTGATGCTGCTCACCATGCTGTTTCTTTCTCCAGGCCTGTTTGAGTCCCTGCGTTTGCAGAATGACGTCAAGTGTAAGGCTCTGTTCTACCTGAGCAGGGTGATGCGGGGCCTCTCCATCTGCACCACCTGCCTCCTGAGCATGCTCCAGGCCGTCACCATCAGCCCCAGCTCCTCCTGGTTGGGCCGGTTCAAACAGAAATCCAGAGGCTACGTCATCCATTCCTTACTCTTTTTATGGATTCTCAATTTGTCCTTCAGTCGTAACCTGCTCTTGTTTACCGTGGCTGCTTCTAATGTGACCCAGACCCAAGAGCTGAGTATTGTTAAATACTGCTCACTTTCCTCTGCAAGCTACCTCAGGTGGAGCCTGTTTTTCATGCTGATACAACTGAGAGACGTCTGCTTTGTAGGCGGCATGCTGCTCTCGAGTGTGTACATGGTGACTCTCTTGTTCAGGCATCAGAGGCGATCCCAGCACCTGCACAACATGTCCCTCTCCCCGAGCATCTCCCCGGAGAAAAGGGCCACCCAGATCATCCTGCTCCTGGTCAGTTTCTTTGTGGTCATGTACTGGGTGGACCTGGTCATCTCCTTCTGCTCCATAGTGTTAGTGGCATACGGCCCCGTCGTGCTGGGTGTCCAGACGCTGGTGGGGAATGTC
>Mmur2_CCS_V1RIX_CCS13
CTCCTCTCCCGCACCCTCACGCTCTTTCTGGATCACAGGCCgAAGCCCCACGACCTGCTCACCGGTAACTTGGCCCTCGTCCACATGCTGATGCTGCTCACCATGCTGTTTCTCTCTCCAGGACTGTTTGAGTCCCTGCGTTTGCAGAATGACATCAAGTGTAAGGCTCTGTTCTACCTGAGCAGGGTGATGCGGGGCCTCTCCATCTGCACCACCTGCCTCCTGAGCATGCTCCAGGCCGTCACCATCAGCCCCAGCTCCTCCTGGTTGGGCCGGTTCAAACAGAAATCCAGGGGTTACACCATCCATTCCTTACTCTTTCTATGGATTCTCAATTTGTTCTTCAGTAGTAACCTGCTCTTGTTTACCGTGGCTGCTTCTAATGTGACCCAGACCCAAGAGCTGAGTATTGTTAAATACTGCTCACTTTCCTCTGCAAGCTACCTCAGGTGGATTCTGTTTTTTATGGTGTTACAAGTGAGAGACGTGTCCTTTGTAGGCGGCATGCTGCTCTCGAGTGTGTACATGGTGACTCTCTTGTTCAGGCATCAGAGGCGATCCCAGCACCTGCACAACATGTCCCTCTCCCCGAGCATCTCCCCGGAGAAAAGGGCCACCCAGATCATCCTGCTCCTGGTCAGTTTCTTTGTGGTCATGTACTGGGTGGACCTGGTCATCTCCTTCTGCTCGATTGTGTTGCTGGCATACGGCCCCGTCGTGCTGGGCGTCCAGAGGCTGGTGGTCAATGTC
>Mmur2_CCS_V1RIX_CCS70
CTCCTCTCCCGCATCCTCACGCTCTTTCTGGATCACAGGCCGAAGCCCCACGACCTGGTCTCCGGTAACTTGGCCCTCGTCCACATACTGATGCTGCTCACCATGCTGTTTCTTTCTCCAGGCCCATTTGAGTCCCTGCGTTTTCAGAATGACGTCAAGTGTAAGGCTCTGTTCTACCTGAGCAGGGTGATGCGGGGCCTGTCCATCTGCACCACCTGCCTCCTGAGCATGCTCCAGGCCGTCACCATCAGCCCCAGCTCCTCCTGGTTGGGCCGGTTCAAACAGAAATCCAGACGCTACGTCATCCATTCCTTACTCTTTTTGTGGATTCTCTGTTTGTCCTTCAGTAGTAACCTGCTCTTGTTTACCGTGGCTGCTTCTAATGTGACCCAGAGCCAAGTGCTGAGCTTTGGTAACTACTGCTCACTTTCCTCTGCAAGGTACCTCAGGTGGAGCCTGTTTTTCATGCTGATACAAGTGAGAGACGTCTCCTTTGTAGGCGGCATGCTGCTCTCGAGTATGTACATGGTGACTCTCTTGTTCAGGCATCAGAGGCGATCCCAGCACCTGCACAACATGTCCCTCTCCCCGAGCATCTCCCCGGAGAAAAGGGCCACCCAGATCATCCTGCTCCTGGTCAGTTTCTTTGTGGTCATGTACTGGGTGGACCTGGTCATCTCCTTCTGCACGATTGTGTTGCTGGTTTATGGTCCCATCATGCTGGGTGTCCAGAGGCTGGTGGTCAGTGCC
>Mmur2_CCS_V1RIX_CCS35
TTCCTCTTCCGCACCCTCACACTCTTTCTGGATCACAGGCCGAAGCCCCACGACCTGCTCACCGGTAACTTGGCCCTCGTCCACATACTGGTGCTGCTCACGACGGTGTTTTTCTCTCCAGGCCCGTTTGAGTCCCTGCGTTTTCAGAATGACGTCAAGTGTAAGGCTCTGTTCTACCTGCACAGGATGATGAGGGGCCTCTCCATCTGCACCACCTGCCTCCTGAGCATGCTCCAGGCTGTCACCATCAGCCCCAGCTCCTCCTGGTTGGGCCGGTTCAAACAGAAATCCAGAGGCTACGTCATCCATTCCTTAGTCTTTTTGTGGTTTCTCAGTTTGTCCTTCAGTAGTAACCTGCTCTTGTTTACCGTGGCTGCTTCTAATGTGACCCAGAGCCAAGTGCTGAGCTTTGGTAAATACTGCTCACTTTCCTCTGCAAGGTACCTCAGGTGGAGCCTGTTTTTCATGCTGATACAAGTGAGAGACGTCTCCTTTGTAGGCAGCATGCTGCTCTCGAGTGTGTACATGGTGACTCTCTTGTTCAGGCATCAGAGGCGATCCCAGCACCTGCACAACATGTCCCTCTCCACAAGCATCTCCCCGGAGAAAAGGGCCACCCAGATCATCCTGCTCCTGGTCAGTTTCTTTGTGTTCATGTACTGGGTGGACCTGGTCATCTCCTTCTGCACGATTGTGTTGCTGGTTTATGGTCCCATCATGCTGGGTGTCCAGAGGCTGGTGGTCAATGCC
>Mmur2_CCS_V1RIX_CCS56
CTGCTCTTCCGCACCCTCACGCTCTTTCTGGATCACAGGCCGAAGCCCCACGACCTGCTCACTGGTAACTTGGCCCTCGTCCACATACTGATGCTGCTCACCATGGTGTTTCTTTCTCCAGGCCCGTTTGAGTCCCTGCGTTTGCAGAATGACGTCAAGTGTAAGGCTCTGTTCTACCTGCACAGGGTGATGCGGGGCCTCTCCATCTGCACCACCTGCCTCCTGAGCATGCTCCAGGCCGTCACCATCAGCCCCAGCTCCTCCTGGTTGGGCCGGTTCAAACAGAAATCCAGACGCTACGTCACCCATTCCTTACTCTTTTTGTGGATTCTCTGTTTTTCCTTCAGTAGTAACCTGCTCTTCTTTACTGAGGCTGCTTCTAATGTGACCCAGCCCCAAGTGCTGAGCTTTGGTAAATACTGCTCACTTTCCTCTGCAAGGTACCTCAGGTGGAGCCTGTTTTTCATGATGATACAAGTGAGAGACGTGTCCTTTGTAGGCGGCATGCTGCTCTCAAGTGTGTACATGGTGACTCTCTTGTTCAGGCATCAGAGGCGATCCCAGCACCTGCACAACATGTCCCTCTCCCCGAGCATCTCCCCGGAGAAAAGGGCCACCCAGATCATCCTGCTCCTGGTCAGTTTCTTTGTGGTCATGTACTGGGTGGACCTCGTCATCTCCTTATGCTCCATGATGTTGCTGGCATACGGCCCCGTCATGCTGGGTGTCCAGACGCTGGTGGTCAATGCC
>Mmur2_CCS_V1RIX_CCS20
CTCCTCTCCCGCATCCTCACGCTCTTTCTGGATCACAGGCCGAAGCCCCACGACCTGCTCACCGGTAACTTGGCCCTCGTCCACATACTGATGCTGCTAATGACAGTGTTTCTTTCTCCAGGCCCGTTTGAGTCCCTGCGTTTTCAGAATGACGTCAAGTGTAAGGCTCTGTTCTACCTGAGCAGGGTGATGCGGGGCCTCTCCATCTGCACCACCTGCCTCCTGAGCATGCTCCAGGCCGTCACCATCAGCCCCAGCTCCTCCTGGTTGGGGCGGTTCAAACAGAAATCCAGACGCTACGTCATCCATTCCTTACTCTTTTCATGGTTTCTCTGTTTGTCCTTCAGTAGTAACCTGCTCTTCTCTACCGTGGCTGTTTCTAATGTGACCCAGACCCAAGAGCTGAGTTTTGGTAACTACTGCTCACTTTCCTCTGCAAGGTACCTCAGGTGGAGCCTGTTTTTCCTGCTGGCACTATTGAGAGACGTGTCCTTCGTAGGCAGCATGCTGCTCTCGAGTGTGTACATGGTGACTCTCTTGTTCAGGCATCAGAGGCGATCCCAGCACCTGCACAACATGTCCCTCTCCCCGAGCATCTCCCCGGAGAAAAGGGCCACCCAGATCATCCTGCTCCTGGTCAGTTTCTTTGTGGTCATGTACTGGGTGGACCTGGTCATCTCCTCCTGCTCCATGATGTTGCTGGCATACGGCCCCGTCGTGCTGGGTGTCCAGAGGCTGGTGGTCAATGTC

##Young et al. 2010 sequence data; V1RI
>micMurV1R6081
TTGGTTCTTTGCTGTAAAGGGGTCCCTGAGACACTTGCAGCTTTCGGATTGGAAGCTTTCCTGGATGAGGCTGGATGTAAACTTGTCTTCTATTTACACAAAGTGGTCAGAGGGGTTTCCCTCAGCACCACCTGCCTCCTCAGTGGCTTTCAGGCCATTAAGCTTTGTCCCAGCATTTCTAGGTGGATGGACCTTCATATTAGATCCCCAAAGTGCATTGTTTCCTGCTGTTTCCTCTGCTGGGTCTTGCACCTTTTGGTAAATATCTATATTGTAAGGTACAAAGCTGGCCCAGTAAAGAGCAAAAACCTGAGTATGGTAAACATGTATAGA---TACTGTTCCCCATCAACTCCAGGGAGATTGCTATTCTCAGTAATGGCAGTCATTTATACCTTCACGGATGGCTTGTGTTTGGCCCTCATGCTCTGCACTAGCATTTCCATGGTCCTCGTCCTGCACAGGCACAAGCAGAGAGTCCAACACATCCGCAGCAGCCGCCTCTCCCCCAGAACTTCCCATGAAACCAGAGCCACACACACTATCCTCATCCTGGTCAGCATGTTTGTCTCCTTTCATGCTCTAGCTTCTATTTTGTCATATTGGATAACCCGGCTGCAGAACCCAAGCCAGTGGCTGAGGAACATCTCTGTCCTGGTGGCGTCAGGCTTCCCGACA
>micMurV1R6094
TTGGTTCTTTGCTCTAAAGGGATCCCTCAGACACTTGCAGCTTTCGGATTGGAATCTTTCCTGGATGAGCCTGGATGTAAACTTGTCTTCTATTTACACAAAGTGGCCAGAGGGGTTTCCCTCAGCACCACCTGCCTCCTCAGTGGCTTTCAGGCCATTAAGCTTTGCCCCAGTATCTCTAGATGGATGGACCTTCATATTAGATCCCCAAAGTGCATTGTTCTCTGCTGCTTCCTCTGCTGGGTCTTGCACCTTGTGGTAAATATCCATATTGTAAGGTACAAAGCTGGCCTAGTGAAGAGCAAAAATCAGAGTGTGGAAAAAATGTATAGA---TACTGTCCCCCACCAACTTCAGGAATATTGTTATTCTCAGTAATAGCACTCATTTATACCTTCACGGATGGTTTGTGTTTGGCCCTCATGGTCTGGACCAGCGGCTCCATGGTCCTCGTCCTGCACAGGCACAAGCAGAGAGTCCAACACATCCACAGCAGCCGCCTCTCCCCCAGAACTTCCCACGAAACCAGAGCCACACACACCATCCTCATCCTGGTGAGCATGTTTGTCTCCTCTCATGCTCTAGCTTCTATTTTGTCGTATTGGATAACCCAGCTGCAGAACCCAAGCCAGTGGCTGAGGGGCATCTCTGTCCTGGTGGCTTTGGGCTTCCCGACA
>micMurV1R6085
TTAGTTCTTTGTTCTAAAGGGGTCCCTCAGACACTTGCAGTTTTCGGATTGGAATCTTTCCTGGATGAGGCTGGATGTAAACTTGTCTTCTATTTACACAGAGTGGCCAGAGGGGTTTCTCTCAACACCACCTGCCTCCTCAGTGGCTTTCAGGCCATTAAGCTTTGTCCCAGCATCTCTAGGTGGATGGAAGTCCTAATTAGATCCCCAAAGTGGATTGTTTTCTCCTGTTTCCTCTGCTGGGTCTTGCATTTTATGGTAAATATCCCAATTGCAATGTATGTAGCTGGCCCAACAAATAGCAAAAACATGAGTATGGTTTTTGTGTACAGA---TACTGTTCCACACACCATTCAGGGATAT---TATTCTCAATAAATGCAGTCATTTATACCTTCATGGATGGCATGTGTTTGGCCCTCATGCTCTGCAGTAGCATTTCCATGGTCCTCGTCCTGCACAGGCACAAGCAGAGAGTCCAACACATCCGCAGCAGCCGCCTCTCCCCCAGAACTTCCCATGAAACCAGAGCCACACACACTATCCTCATCCTGGTTAGCATGTTTGTCTCCTTTCATGCTCTAGCTGCTATTTTGTCATATTTGATAACCCGGCTGCAGAACCCAAGCCAGTGGCTGAGGAACATCTCTGTCCTGGTGGCGTCAGGCTTCCCAACA
>micMurV1R6091
TTAGTTCTTTGTTCTAAAGGGATCCCTCAGACACTTGCAGCTTTCGGATTGGAATCTTTCCTGGATGAGGCTGGATGTAAACTTGTCTTCTATTTACACAGAGTGGCCAGAGGGGTTTCCCTCAGCACCACCTGCCTCCTCAGTGGCTTTCAGGCCATTAAGCTTTGTCCCAGCATCTCTAGGTGGATGGAAGTCCTAATTAGATCCCCAAAGTGGATTGTTTTCTCCTGTTTCCTCTGCTGGGTCTTGCATTTTATGGTAAATATCCCAATTGCAATGTATGTAGCTGGCCCAACAAATAGCAAAAACATGAGTATGGTTTTTGTGTACAGA---TACTGTTCCACACACCATTCAGGGATAT---TATTCTCAATAAATGCAGTCATTTATACCTTCATGGATGGCATGTGTTTGGCCCTCATGCTCTGCACTAGCATTTCCATGGTCCTCGTCCTGCACAGGCACAAGCAGAGAGTCCAACACATCCGCAGCAGCCGCCTCTCCCCCAGAACTTCCCATGAAACCAGAGCCACACACACTATCCTCATCCTGGTGAGCATGTTTGTCTCCTTTCATGCTCTAGCTGCTATTTTGTCATATTTGATAACCCGGCTGCAGAACCCAAGCCAGTGGCTGAGGAACATCGCTGTCCTGGTGGCGTCAGGCTTCCCAACA
>micMurV1R6096
TTAGTTCTTTGCTCTAAAGGGGTCCCTCAGACGGTGGAAACTTTGGGTTTGGAATCTTTCCTGCATGAAGCTGGATGTAAACTTGTCTTCTATTTACACAGAGTGGCCAGAGGGGTTTCCCTCAGCACCACCTGCCTCCTCAGTGGCTTTCAGGCCATTAAACTTTGTCCCAGCATCTCTAGGTGGATGGACCTTCATATTAGATCCCCAAAGTGCATTGTTTTCTCCTGTTTCCTCTGCTGGGTCTTGCATTTTATGGTAAATATCCCAATTGCAATGTATGTAGCTGGCCCAACAAATAGCAAAAACATGAGTATGTTTTTTGTGTACAGA---TACTGTTCCTCACACCTTTCAGGGATAT---TATTCTCAATAAGTGCAGTCATTTATACCTTCACGGATGGCTTGTGTTTGGCCCTCATGCTCTGCACTAGTATTTCCATGGTCCTCGTCCTGCACAGGCACAAGCAGAGAGTCCAACACATCCGCAGCAGCCGCCTCTCCCCCAGAACTTCCCATGAAACCAGAGCCACACACACTATCCTCATCCTGGTGAGCATGTTTGTCTCCTTTCATGCTCTAGCTTCTATTTTGTCATATTGGATAACCCGGCTGCAGAACCCAAGCCAGTGGCTGAGGGGCATCTCTGTCCTGGTGGCGTCAGGCTTCCCGACA
>micMurV1R6098
TTAGTTCTTTGCTCTAAAGGGGTCCCTCAGACGGTGGCAACTTTGGGTTTGGAATCTTTCCTGCATGAGGCTGGATGTAAACTTGTCTTCTATTTACACAGAGTGGCCAGAGGGGTTTCCCTCAGCACCACCTGCCTCCTCAGTGGCTTTCAGGCCATTAAACTTTGTCCCAGCATCTCTAGGTGGATGGACCTTCATATTAGATCCCCAAAGTGCATTGTTTTCTCCTGTTTCCTCTGCTGGGTCTTGCATTTTATGGTAAATATCCCAATTGCAATGTATGTAGCTGGCCCAACAAATAGCAAAAACATGAGTATGTTTTTTGTGTACAGA---TACTGTTCCTCACACCTTTCAGGGATAT---TATTCTCAATAAGTGCAGTCATTTATACCTTCACAGATGGCTTGTGTTTGGCCCTCATGCTCTGCACTAGCATTTCCATGGTCCTCGTCCTGCACAGGCACAAGCAGAGAGTCCAACACATCCGCAGCAGCCACCTCTCCCCCAGAACTTCCCATGAAACCAGAGCCACACACACTATCCTCATCCTGGTGAGCATGTTTGTCTCCTTTCATGCTCTAGCTTCTATTTTGTCATATTGGATAACCCGGCTGCAGAACCCAAGCCAGTGGCTGAGGGGCATCTCTGTCCTGGTGGCGTCAGGCTTCCCAACA
>micMurV1R6089
TTAGTTCTTTGTTCTAAAGGGATCCCTCAGACACTTGCAGTTTTCGGATTGGAAGCTTTCCTGGATGAGGCTGGATGTAAACTTGTCTTCTATTTACACAGAGTGGCCAGAGGGGTTTCCCTCAGCACCACCTGCCTCCTCAGTGGCTTTCAGGCCATTAAGCTTTGTACCAGCATCTCTAGGTGGACGGACCTTCATATTAGATCCCCAAAGTGCATTGTTTTCTCCTGTTTCCTCTGCTGGGTCTTGCATTTTATGGTAAATATCCCAATTGCAAGATATGTAACTGGTCCAATGAATAGCAAAAATATGAGTATGGAAAAAGTGTATAGG---TACTGTTCCTCATACCTTTCAGGGATAC---TATTCTCAATAACTGCAGTCATATTCTCGTTCACGGATGGTATGTGTTTGGCCCTCATGCTCTGCAGTAGCATTTCCATGGTCCTCGTCCTGCACAGGCACAAGCAGAGAGTCCAACACATCCGCAGCAGCCGCCTCTCCCCCAGAACTTCCCATGAAACCAGAGCCACACACACTATCCTCATCCTGGTGAGCATGTTTGTCTCCTTTCATGCTCTAGCTGCTATTTTGTCATATTTGATAACCCGGCTGCAGAACCCAAGCCATTGGCTGAGGAGCATCTCTGTCCTGGTGGCGTCAGGCTTCCCGACA
>micMurV1R6092
TTAGTTCTTTGTTCTAAAGGGATCCCTCAGACACTTGCAGTTTTCGGATTGGAATCTTTCCTGGATGAGGCTGGATGTAAACTTGTCTTCTATTTACACAGAGTGGCCAGAGGGGTATCCCTCAGCACTACCTGCCTCCTCAGTGGCTTTCAGGCCATTAAGCTTTGTCCCAGCATCTCTAGGTGGACGGACCTTCATATTAGATCCCCAAAGTGCATTGTTTTCTCCTGTTTCCTCTGCTGGGTCTTGCATTTTATGGTAAATATCCCAATTGCAAGATATGTAACTGGTCCAATGAATAGCAAAAATATGAGTATGGAAAAAGTGTATAGG---TACTGTTCCTCATACCTTTCAGGGATAC---TATTCTCAATAACTGCAGTCATATTCTCATTCACGGATGGTATGTGTTTGGCCCTCATGCTCTGCAGTAGCATTTCCATGGTCCTCGTCCTGCACAGGCACAAGCAGAGAGTCCAACACATCCGCAGCAGCCGCCTCTCCCCCAGAACTTCCCATGAAACCAGAGCCACACACACTATCCTCATCCTGGTGAGCATGTTCGTCTCCTTTCATGCTCTAGCTGCTATTTTGTCATATTTGATAACCCGGCTGCAGAACCCAAGCCATTGGCTGAGGAGCATCTCTGTCCTGGTGGCGTCAGGCTTCCCGACA
>micMurV1R6105
TTAGTTCTTTGTTCTAAAGGGATCCCTCAGACACTTGCAGTTTTCGGATTGGAATCTTTCCTGGATGAGGCTGGATGTAAACTTGTCTTCTATTTACACAGAGTGGCCAGAGGGGTTTCCCTCAGCACCACCTGCCTCCTCAGTGGCTTTCAGGCCATTAAGCTTTGTCCCAGCATCTCTAGGTGGATGGACCTTCATATTAGATCCCCAAAGTGCATTGTTTTCTCCTGTTTCCTCTGCTGGGTCCTGCATTTTATGGTAAATATCCCAATTGCAAGATATGTAACTGGCCCAACGAATAGCAAAAATATGAGTATGGAAAACATGTATAGG---TACTGTTCCTCATACCTTTCAGGGATAC---TATTCTCAATAACTGCAGTCATTTACTTGTTCACAGATGGTATGTGTTTGGCCCTGATGTTCTGCAGTAGCATTTCCATGGTCCTCATCCTGCACAGGCACAAGCAGAGAGTCCAACACATCCGCAGCAGCCGCCTCTCCCCCAGAACTTCCCATGAAACCAGAGCCACACACACTATCCTCATCCTGGTGAGCATGTTTGTCTCCTTTCATGCTCTAGCTGCTATTTTGTCATATTTGATAACCCAGCTGCAGAACCCAAGACAGTGGCTGAGGAACATCTCTGTCCTGGTGGCGTCAGGCTTCCCAACA
>micMurV1R6083
TTAGTTCTTTGTTCTAAAGGGATCCCTCAGACACTTGCAGCTTTCGGATTGGAAGCTTTCCTGGATGAGGCTGGATGTAAACTTGTCTTCTATTTACACAGAGTGGCCAGAGGGGTTTCCCTCAGCACTACCTGCCTCCTCAGTGGCTTTCAGGCCATTAAGCTTTGTCCCAGCATCTCTAGGTGGATGGACCTTCATATTAGATCCCCAAAGTGCATTGTTTTCTCCTGTTTCCTCTGCTGGGTCTTGCATTTTATGGTAAATATCCCAATTGCAAGATATGTAACTGGCCCAACGAATAGCAAAAATATGAGTATGGAAAACATGTATAGG---TACTGTTCCTCATACCTTTCAGGGATAC---TATTCTCAATAACTGCAGTCATATTCTTGTTCACAGATGGTATGTGTTTGGCCCTGATGTTCTGCAGTAGCATTTCCATGGTCCTCATCCTGCACAGGCACAAGCAGAGAGTCCAACACATCCGCAGCAGCCGCCTCTCCCCCAGAACTTCCCATGAAACCAGAGCCACACACACTATCCTCATCCTGGTCAGCATGTTTGTCTCTTTTCATGCTCTAGCTTCTATTTTGTCGTATTGGATAATCTGGCTGCAGAACCCAAGCCAGTTTCTGAGGGGCATCTCTGTCCTGGTGGCGTCAGGCTTCCCGACA
>micMurV1R6088
TTAGTTCTTTGTTCTAAAGGGATCCCTCAGACACTTGCAGCTTTCGGATTGGAAGCTTTCCTGGATGAGGCTGGATGTAAACTTGTCTTCTATTTACACAGAGTGGCCAGAGGGGTTTCCCTCAGCACCACCTGCCTCCTCAGTGGCTTTCAGGCCATTAAGCTTTGTCCCAGCATCTCTAGGTGGATGGACCTTCATATTAGATCCCCAAAGTGCATTGTTTTCTCCTGTTTCCTCTGCTGGGTCTTGCATTTTATGGTAAATATCCCAATTGCAAGATATGTAACTGGCCCAACGAATAGCAAAAATATGAGTATGGAAAACATGTATAGG---TACTGTTCCTCATACCTTTCAGGGATAC---TATTCTCAATAACTGCAGTCATATTCTTGTTCACAGATGGTATGTGTTTGGCCCTGATGTTCTGCAGTAGCATTTCCATGGTCCTCATCCTGCACAGGCACAAGCAGAGAGTCCAACACATCCGCAGCAGCCGCCTCTCCCCCAGAACTTCCCATGAAACCAGAGCCACACACACTATCCTCATCCTGGTCAGCATGTTTGTCTCTTTTCATGCTCTAGCTTCTATTTTGTCGTATTGGATAATCCGGCTGCAGAACCCAAGCCAGTTTCTGAGGGGCATCTCTGTCCTGGTGGCGTCAGGCTTCCCGACA
>micMurV1R6002
TTGGTTCTTTGCTGTAAAGGGGTCCCTCAGACACTTGCAGCTTTCGGATTGGAAGCTTTCCTGGATGAGGCTGGATGTAAACTTGTCTTCTATTTACACAAAGTGGCCAGAGGGGTTTCCCTCAGCACCACCTGCCTCCTCAGTGGCTTTCAGGCCATTAAGCTTTGTCCCAGCATCTCTAGGTGGATGGATGTCCGAATTAGATCTCCAAAGTGCATTGTTTCCTGCTGTTTCCTCTGCTGGGTCTTGAACCTTGTGTTAAATATCCGTATTGCATGGTATGTAACTGGCTCAATGAATAGCAAAAACATGAGTATGGAAAAAGTATACAGATACTACTGTTACCTATCCACTCCAGGGAGATTGTTATTCTCAGTAATGGCAGTCCTTTATACCTTCACAGATGGTTTGTGTTTGGCCCTCATGGTCTGGACCAGCGGCTCCATGGTCCTCGTCCTGCACAGGCACAAGCAGAGAGTCCAACACATCCGCAGCAGCCGCCTCTCCCCCAGAACTTCCCACGAAACCAGAGCCACACACACTATCCTCATCCTGGTGAGCTTGTTTGTCTCCTTTCATGCTCTAGCTGCTATTTTGTCATATTGGATAACCCAGCTGCAGAACCCAAGCCAGTGGCTGAGGAGCATCTCTGTCCTGGTGGCGTCAGGCTTCCCGACA
>micMurV1R6082
TTGGTTCTTTGCTGTAAAGGGGTCCCTCAGACACTTGCAGCTTTCGGATTGGAATCTTTCCTGGATGAGGCTGGATGTAAACTTGTCTTCTATTTACACAGAGTGGCCAGAGGGGTTTCCCTCAGCACCACCTGCCTCCTCAGTGGCTTTCAGGCCATTAAGCTTTGTCCCAGCATCTCTAGGTGGATGGACCTTCATATTAGATCCCCAAAGTGCATCTTTTTCTTCTGTTTCCTCTGTTGGGTCTTGCAACTTGTGTTAAATATCCATATTACAAGGTATGTAACTGGCCCCATGAATAGCAAAAATATGAGTATGGAAAAAGTATATAGA---TACTGTACCCTATCCACTCTAGGGAGATTGTTATTCTCAGTAATGGCATTCCTTTATACCTTCACGGATGGTTTGTGTTTGGCCCTCATGGTCTGGACCAGCGGCTCCATGGTCCTCATCCTGCACAGGCACAAGCAGAGAGTCCAACACATCCGCAGCAGCCGCCTCTCCCCCAGAACTTCCCACGAAACCAGAGCCACACACACTATCCTCATCCTGGTGAGCTTGTTTGTCTCCTTTCATGCTCTAGCTGCTATTTTGTCATATTGGATAACCCAGCTGCAGAACCCAAGCCAGTGGCTGAGGAGCATCTCTGTCCTGGTGGCGTCAGGCTTCCCGACA
>micMurV1R6099
TTAGTTCTTTGCTCTAAAGGGATCCCTCAGACACTTGCAGCTTTCGGATTGGAAGCTTTCCTGGATGAGGCTGGATGTAAACTTGTCTTCTATTTACACAGAGTGGCCAGAGGGGTTTCCCTCAGCACCACCTGCCTCCTCAGTGGCTTTCAGGCCATTAAGCTTTGTCCCAGCATCTCTAGGTGGATGGACCTTCATATTAGATCCCCAAAGAGCATTGTTCTCTGCTGTTTCCTCTGCTGGGTCTTGCACCTTGTGGTAAATATCTATATTGTAAGGTACATAACGGGCCCAGTGAATAGCAAAAATAAGAGTATGGACAAAATATATCTG---TACTGTTCCTCACCCAAACCAGGGAGATGGCTATTCTCACTAATGGCAGTAATTTATACCCTCACAGATGGTTTGTGTTTGGCCCTCATGGTCTGGACCAGCGGCTCCATGGTCCTCGTCCTGCACAGGCACAAGCAGAGAGTCCAACACATCCGCAGCAGCCGCCTCTCCCCCAGAACTTCCCATGAAACCAGAGCCACACACACCATCCTCATCCTGGTGAGCATGTTCGTCTCCTCTCATGCTCTAGCTACTATTTTGTCGTATTGGATAACCCAGCTGCAGAACCCAAGCCAGTGGCTGACCAGCATCTCTGTCCTGGTGGCGTCAGGCTTCCCGACA
>micMurV1R6007
TTAGTTCTTTGCTCTGAAGGGATCCCCCAGACACTTGCAGCTTTCGGGAGGGAAGCTTTCCTGGATGAGGCTGGATGTAAACTTGTCTTCTATTTACACAGAGTGGCCAGAGGGGTTTCCCTCAGCACCACCTGCCTCCTCAGTGGCTTTCAGGCCATTAAGCTTCGCCCCAGTATCTCTAGGTGGATGGACCTTCATATTAGATCCCCAAAGTGCATTGTTCTCTGCTGTTTCTTTTGCTGGGTCTTGCACCTTTTGGTAAATACCTGTATTGTAAGGTATAAAACTGGCCCAATGAACAACAAAAATAAGAGTATGGGCAAAATATATCTG---TACTGTTCCTCACCCATTCCAGGGAGACTGGTCTTCTCAGTAACTGCAGTCATTTTCTCCTTCACGGATGGTTTGTGTTTGGCCCTCATGGTCTGGACCAGCAGCTCCATGGTCCTCGTCCTGCACAGGCACAAGCAGAGAGTCCAACACATCCACAGCAGCCGCCTCTCCCCCAGAACTTCCCATGAAACCAGAGCCACACACACTATCCTCATCCTGGTGAGCATGTTTGTCTCCTTTCATACTCTAGCTGCTATTTTGTCATTTTCGCTAACCCAGCTGCAGAACCCAAGCCAGTGGCTGAGGAGCATCTCTGTGCTGGTGGCGTCAGGCTTCCCGACA
>micMurV1R6090
TTAGTTCTTTGCTCTGAAGGGATCCCCCAGACACTTGCAGCTTTTGGGAGGGAAGTTTTCCTGGATGAGGCTGAATGTAAACTTGTCTTCTATTTACGCAGAGTGGCCAGAGGGGTTTCCCTCAGCACCACCTGCCTCCTCAGTGGCTTTCAGGCCATTAAGCTTCGCCCCAGTATCTCTAGGTGGATGGACCTTCATATTAGATCCCCAAAGTGCATTGTTCTCTGCTGTTTCTTTTGCTGGGTCTTGCACCTTTTGGTAAATACCTGTATTGTAAGGTGCAAAACTGGCCCAATGAACAACAAAAATAAGAGTATGGGCAAAATATATCTG---TACTGTTCCTCACCCATTCCAGGGAGATTGCTATTCTCAGTAATGGCAGTCATTTTCTCCTTCACGGATGGTTTGTGTTTGGCCCTCATGGTCTGGACCAGCAGCTCCATGGTCCTCGTCCTGCACAGGCACAAGCAGAGAGTCCAACACATCCGCAGCAGCCGCCTCTCCCCCAGAACTTCCCATGAAACCAGAGCCACACACACCATCCTCATCCTGGTGAGCTTGTTCGTCTCCTTTCATGCTCTAGCTGCTATTTTGTCATTTTTGCTAACCCAGCTGCAGAACCCAAGCCAGTGGCTGAGGAGCATCTCTGTCCTGGTGGCGTCAGGCTTCCCGACA
>micMurV1R6078
TTGGTTCTTTGCTCTAAAAGGATCCCTCAGACACTTGCAACTTTCAAATTGGAATCTTTCCTGGATGAGGCTGGATGTAAACTTATCTTTTATTTACTCAGAGTGGCCAGAGGGGTATCCCTCAGCACCACCTGCCTCCTTAGTGGCTTTCAGGCCAGTAAGCTTTGTACCAGCATCTCTAGGTGGATGGACCTTCATATTAGATCCCCAAAGTGCATTGTTCTCTGCTGTTTCCTCTGCTGGGTCTTGCACCTTGTGGTAAACATACATATTGCAAGATATGCATCTAGCCCAGTAAACAACAAAAATAAGACTATGGACAAAATATATCAG---TACTGTTCCTCACTCATTCCAGGGAGACTGGTCATCTCAGTAACTTCAATCATTTTCTTGATCACGGATGCTTTGTGTTTGGCCCTCATGGTCTGGACCAGCAGCTCCATGGTCCTCATCCTGCACAGGCACAAGCAGAGAGTCCAACACATCCGCAGCAGCCGCCTTTCCCCCAGAACTTCCCATGAAACTAGAGCCACCCACACTATCCTCATCCTGGTAAGCATGTTTGTCTTCTTTCATGCTCTAGCTTCTATTTTGTCATTTTGGCTAACCCAGCTGCAGAACCCAAGCCATTGGCTGAGGAGCATCTCTGTGCTGGTGGCGTCAGGCTTCCCGACA
>micMurV1R6097
TTGGTTCTTTGCTCTAAAAGGATCCCTCAGACACTTGCAACTTTCAAATTGGAATCTTTCCTGGATGAGGCTGGATGTAAACTTATCTTTTATTTACTCAGAGTGGCCAGAGGGGTATCCCTCAGCACCACCTGCCTCCTTAGTGGCTTTCAGGCCAGTAAGCTTTGTACCAGCATCTCTAGGTGGATGGACCTTCATATTAGATCCCCAAAGTGCATTGTTCTCTGCTGTTTCCTCTGCTGGGTCTTGCACCTTGTGGTAAACATACATATTGCAAGATATGCATCTAGCCCAGTAAACAACAAAAATAAGACTATGGACAAAATATATCAG---TACTGTTCCTCACTCATTCCAGGGAGACTGGTCATCTCAGTAACTTCAGTCATTTTCTTGATCATGGATGCTTTGTGTTTGGCCCTCATGGTCTGGACCAGCAGCTCCATGGTCCTCGTCCTGCACAGGCACAAGCAGAGAGTCCAACACATCCGCAGCAGCCGCCTTTCCCCCAGAACTTCCCATGAAACTAGAGCCACCCACACTATCCTCATCCTGGTAAGCATGTTTGTCTTCTTTCATGCTCTAGCTTCTATTTTGTCATTTTGGCTAACCCAGCTGCAGAACCCAAGCCATTGGCTGAGGAGCATCTCTGTGCTGGTGGCGTCAGGCTTCCCGACA
>micMurV1R6104
TTGGTTCTTTGCTGTAAAGGGGTCCCTCAGACACTTGCAGCTTTCGGATTGGAAGCTTTCCTGGATGAGGCTGGATGTAAACTTGTCTTCTATTTACACAGAGTGGCCAGAGGGGTTTCCCTCAGCACCACCTGCCTCCTCAGTGGCTTTCAGGCCATTAAGCTTTGTCCCAGCATCTCTAGGTGGATGGACCTTCATATTAGATCACCAAAGTGCATTGTTCTCTGCTGTTTCCTCTGCTGGGTCTTGCACCTTGTGGTAAACATTCATATTGTAAGATATGCAACTGGCCCAATAAACAGCAAAAATAAGACTATGGACAAAATATATCTG---TATTGTTCCTCACCCATTCCAGGGAGATTGGTCTTCTCAGTAACTGCAGTCATTTTCTTCTTCACGGATGGTATGTGTTTGGCCCTCATGGTCTGGACCAGCAGCTCCATGGTCCTCGTCCTGCACAGGCACAAGCAGAGAGTCCAACACATCCGCAGCAGCCGCCTCTCCCCCAGAACTTCCCACGAAACCAGAGCCACACACACTATCCTCATCCTGGTGAGCATGTTCGTCTTCTTTCATGCTCTAGCTGCTATTTTGTCGTATTGGATAACCCAGATGCAGAACCCAAGCCAGTGGCTGAGGAGCATCTCTGTCCTGGTGGCGTCAGGCTTCCCAACA
>micMurV1R6093
TTGGTTCTTTGCTGTAAAGGGGTCCCTCAGACACTTGCAGCTTTCGGATTGGAAGCTTTCCTGGATGAGGCTGGATGTAAACTTGTCTTCTATTTACACAGAGTGGCCAGAGGGGTTTCCCTCAGCACCACCTGCCTCCTCAGTGGCTTTCAGGCCATTAAGCTTTGTCCCAGCATCTCTAGGTGGATGGACCCTCATATTAGATCCCCAAAGTGCATTGTTCTCTGCTGTTTCCTCTGCTGGGTCTTGCACCTTGTGGTAAATATCTATATTGCAAGATATGCAACTGGCTCAATAAACCGCAAAAATAAGACTATGGACAAAATATATCTG---TATTGTTCCACACCCATTCCAGGGAGACTGGTCTTCTCAGTAACTGCAGTCATTTTCCTCTTCACGGATGCTTTGTGTTTGGCCCTCATGGTCTGGACCAGCAGCTCCATGGTCCTCGTCCTGCACAGGCACAAGCAGAGAGTCCAACACATCCGCAGCAGCCGCCTCTCCCCCAGAACTTCCCACGAAACCAGAGCCACACACACTATCCTCATCCTGGTGAGCATGTTCGTCTCCTCTCATGCTCTAGCTGCTATTTTGTCGTATTGGATAATCCGGCTGCAGAACCCAAGCCAGTGGCTGAGGAGCATCTCTGTCCTGGTGGCGTCAGGCTTCCCGACA
>micMurV1R6072
TTGGTTCTTTGCTGTAAAGGGGTCCCTCAGACACTTGCAGCTTTCGGATTGGAAGCTTTCCTGGATGGGGCTGGATGTAAACTTGTCTTCTATTTACACAGAGTGGCCAGAGGGGTTTCCCTCAGCACCACCTGCCTCCTCAGTGGCTTTCAGGCCATTAAGCTTTGTCCCAGCATGTCTAGGTGGATGGACCTTCATATTAGATCCCCAAAGTGCATTGTGCTCTGCTGTTTCCTCTGCTGGGTCTTGCACCTTGTGGTAAACATTCATATTGCAAGATATGCAACTGGCCCACTAAACAGCAAAAATAAGACTATGGACAAAATATATCTG---TATTGTTCCACACCCATTCCAGGGAGACTGTTCTTCTCAGTAATGGCAAGCATTTTCCTCTTCACGGATGGTTTGTGTTTGGCCCTCATGGTCTGGACCAGCGGCTCCATGGTCCTCGTCCTGCACAGGCACAAGCAGAGAGTCCAACACATCCGCAGCAGCCGCCTCTCCCCCAGAACTTCCCACGAAACCAGAGCCACACACACTATCCTCATCCTAGTGAGCATGTTCGTCTCCTCTCATGCCCTAGCTACTATTTTGTCATATTGGATAACCCGGCTGCAGAACCCAAGCCAGTGGCTGAGGAGCATCTCTGTCCTGGTGGCGTCAGGCTTCCCGACA
>micMurV1R6050
TTGGTTCTTTGCTGTAAAGGGATCCCTCAGACACTTGCAGCTTTCGGATTGGAAGCTTTCCTGGATGAGGCTGGATGTAAACTTGTCTTCTATTTACACAGAGTGGCCAGAGGGGTTTCCCTCAGCACCACCTGCCTCCTCAGTGGCTTTCAGGCCATTAAGCTTTGTCCCAGCATCTCTAGGTGGATGGACCCTCATATTAGATCCCCAAAGTGCATTGTTCTCTGCTGTTTCCTCTGCTGGGTCTTGCACCTTGTGGTAAATATCTATATTGTAAGATATGCAACTGGCCCAATAAACCACAAAAATAAGACTATGGACAAAATATATCTG---TATTGTTCCACACCCATTCCAGGGAGACTGGTCTTCTCAGTAATAGCAAGCATTTTCCTCTTCACGGATGCTTTGTGTTTGGCCCTCATGATCTGGACCAGCGGCTCCATGGTCCTCGTCCTGCACAGGCACAAGCCGATAGTCCAACACATCCGCAGCAGCCGCCTCTCCCCCAGAACTTCCCACGAAACCAGAGCCACACACACTATCCTCATCCTGGTGAGCATGTTCGTCTCCTTTCATGCTCTAGCTACTATTTTGTCATATTGGATAACCCAGCTGCAGAACCCAAGCCAGTGGCTGAGGAGCATCTCTGTCCTGGTGGCGTCAGGCTTCCCAACA
>micMurV1R6106
TTGGTTCTTTGCTGTAAAGGGATCCCTCAGACACTTGCAGCTTTCGGATTGGAAGCTTTCCTGGATGGGGCTGGATGTAAACTTGTCTTCTATTTACACAGAGTGGCCAGAGGGGTTTCCCTCAGCACCACCTGCCTCCTCAGTGGCTTTCAGGCCATTAAGCTTTGTCCCAGCATCTCTAGGTGGATGGACCTTCATATTAGATCCCCAAAGTGCATCATTTTCTCCTGTTTCCTCTGCTGGGTCTTGCACCTTGTGGTAAACATTCATATTGCAAGATATGCAACTGGCCCAATAAACAGCAAAAATAAGACTATGGACAAAATATATCTG---TATTGTTCCACACCCATTCCAGGGAGACTGTTCTTCTCAGTAATGGCAAGCATTTTCCTCTTCACGGATGGTTTGTGTTTGGCCCTCATGGTCTGGACCAGCGGCTCCATGGTCCTCGTCCTGCACAGGCACAAGCAGAGAGTCCAACACATCCGCAGCAGCCGCCTCTCCCCCAGAACTTCCCACGAAACCAGAGCCACACACACTATCCTCATCCTGGTGAGCATGTTCGTCTCCTTTCATGCTCTAGCTACTATTTTGTCATATTGGATAACCCAGCTGCAGAACCCAAGCCAGTGGCTGAGGAGCATCTCTGTCCTGGTGGCGTCAGGCTTCCCAACA
>micMurV1R6080
TTGGTTCTTTGCTGTAAAGGGATCCCTCAGACACTTGCAGCTTTCGGATTGGAATCTTTCCTGGATGAGGCTGGATGTAAACTTGTCTTCTATTTACACAGAGTGGTCAGAGGGGTTTCCCTCAGCACCACCTGCCTCCTCAGTGGCTTTCAGGCCATTAAGCTTTGTCCCAGCATCTCTAGGTGGATGGACCTTCATATTAGATCCCCAAAGTGCATTGTTCTCTGCTGTTTCCTCTGCTGGGTCTTGCACCTTGTGGTAAACATTCATATTGCAAAATATGCAACTGGCCCAATAAACAGCAAAAATAAGACTATGGACAAAATATATCTG---TATTGTTCCTCACCCATTCCAGGGAGACTGGTCTTCTCAGTAACTGCAGTCATTTTCTCGTTCACGGATGGTTTGTGTTTGGCTTTCATGGTCTGGACCAGCGGCTCCATGGTCCTCATCCTGCACAGGCACAAGCAGAGAGTCCAACACATCTGCAGCAGCCGCCTCTCCCCCAGAACTTCCCACGAAACCAGAGCCACACACACTATCCTCATCCTGGTGAGCATGTTCGTCTCCTTTCATGCTCTAGCTACTATTTTGTCATATTGGATAACCCAGATGCAGAACCCAAGCCATTGGCTAAGAAGCATTGTTGTCCTGGTAGCATCAGGCTTCCCGACA
>micMurV1R6103
TTGGTTCTTTGCTTTAAAGGGATCCCTCAGACACTTGCAGCTTTCGGATTGGAATCTTTCCTGGATGAGGCTGGATGTAAACTTGTCTTCTATTTACACAGAGTGGCCAGAGGGGTTTCCCTCAGCACCACCTGCCTCCTCAGTGGCTTTCAGGCCATTAAGCTTTGTCCCAGCATCTCTAGGTGGATGGACCTTCATATTAGATCCCCAAAGTGGATTTTTCTCTGCTGTTTCCTCTGCTGGGTCTTGCACCTTGTGATAAACATTCATATTGCACAATATGCAACTGCCCCAATAAACAACAAAAATAAGACTATGGACAAAATATATCCG---TATTGTTCCACACCCGTTCCAGGGAGACTGGTCTTCTCAGTAACTGGAGTCATTTTCTTGTTAACGGATGGTTTGTGTTTGGCTTTCATGGTCTGGACCAGCGGCTCCATGGTCCTCGTCCTGCACAGGCACAAGCAGAGAGTCCAACACATCCGCAGCAGCCGCCTCTCCCCCAGAACTTCCCATGAAACCAGAGCCACACACACCATCCTCATCCTGGTGAGCATGTTCATCTCCTTTCATGCTCTAGCTACTATTTTGTCATTTTCGATAACCAAGCTGCAGAACCCAAGCCAGCGGCTGACCAGCATCGCTGTCCTGGTGGCGTCAGGCTTCCCGACA
>micMurV1R6095
TTGGTTCTTTGCTGTAAAGGGGTCCCTCAGACACTTGCAGCTTTCGGATTGGAAGGTTTCCTGGATGAGGCTGGATGTAAACTTGTCTTCTATTTACACAGAGTGGCCAGAGGGGTTTCCCTCAGCACCACCTGCCTCCTCAGTGGCTTTCAGGCCATTAAGCTTTGTCCCAGCATCTCTAGGTGGATGGACCTTGATATTAGATCCCCAAAGTGCATTGTGCTCTGCTGTTTCCTCTGCTGGGTCTTGCACCTTGTGGTAAACATTCATATTGCAAAATATGCAACTGGCCCAATAAACAGCAAAAATAAGACTATGGACAAAATATATCTG---TATTGTTCCTCACCCATTACAGGGAGACTGGTCTTCTCAGTAACTGCAGTCATTTTCTTGTTCACCGATAGTTTGTGTTTGGCTCTCATGATCTGGACCAGCAGCTCCATGGTCCTTGTCCTGCACAGGCACAAGCAGAGAGTCCAACACATCCGCAGCAGCCGCCTCTCCCCCAGAACTTCCCATGAAACCAGAGCCACATACACCATCCTCATCCTGGTGAGCATGTTCGTCTCCTTTCATGCCCTAGCTACTATTTTGTCATATTGGATAACCCAGCTGCAGAACCCAAGCCAGTGGCTGACCAGCATTGCTGTCCTGGTGGCTTTGGGCTTCCCGACT
>micMurV1R6100
TTGGTTCTTTGCTGTAAAGGGATCCCTCAGACACTTGCAGCTTTCGGATTGGAAGGTTTCCTGGATGAGGCTGGATGTAAACTTGTCTTCTATTTACACAGAGTGGCCAGAGGGGTTTCCCTCAGCACCACCTGCCTCCTCAGTGGCTTTCAGGCCATTAAGCTTTGTCCCAGCATCTCTAGGTGGATGGACCTTGATATTAGATCCCCAAAGTGCATTGTGCTCTGCTGTTTCCTCTGCTGGGTCTTGCACCTTGTGGTAAACATTCATATTGCAAAATATGCAACTGGCCCAATAAACAGCAAAAATAAGACTATGGACAAAATATATCTG---TATTGTTCCTCACCCATTACAGGGAGACTGGTCTTCTCAGTAACTGCAGTCATTTTCTTGTTCACCGATAGTTTGTGTTTGGCTCTCATGATCTGGACCAGCAGCTCCATGGTCCTTGTCCTGCACAGGCACAAGCAGAGAGTCCAACACATCCGCAGCAGCCGCCTCTCCCCCAGAACTTCCCATGAAACCAGAGCCACATACACCATCCTCATCCTGGTGAGCATGTTCGTCTCCTTTCATGCCCTAGCTACTATTTTGTCATATTGGATAACCCAGCTGCAGAACCCAAGCCAGTGGCTGACCAGCATTGCTGTCCTGGTGGCTTTGGGCTTCCCGACT
>micMurV1R6084
TTGGTTCTTTGCTGTAAAGGGATCCCTCAGACACTTGCAGCTTTTGGATTGGAAGCTTTCCTGGATGAGGCTGGATGTAAACTTGTCTTCTATTTACACAGAGTGGCCAGAGGGGTTTCCCTCAGCACCACCTGCCTCCTCAGTGGCTTTCAGGCCATTAAGCTTTGTCCCAGCATCTCTAGGTGGATGGACCTTCATATTAGATCCCCAAAGTGCATTGTGCTCTGCTGTTTCCTCTGCTGGGTCTTGCACCTTGTGGTAAACATTCATATTGCAAAATATGCAACTGGCTCAATAAACAGCAAAAATAAGACTATGGACAAAATATATCTG---TATTGTTCCACACCCATTCCAGGGAGACTGGTCTTCTCAGTAACTGCAGTCATTTTCTTGTTCACGGATAGTTTGTGTTTGGCTTTCATGATCTGGACCAGCAGCTCCATGGTCCTCGTCCTGCACAGGCACAAGCAGAGAGTTCAACACATCCGCAGCAGCCGCCTCTCCCCCAGAACTTCCCACGAAACCAGAGCCACACACACCATCCTCATCCTGGTGAGCATGTTCGTCTCCTTTCATGCTCTAGCTACTATTTTGTCATATTGGATAACACAGCGGCAGAACCCAAGCCAGTGGCTGACCAGCATCTCTGTCCTGGTGGCGTCAGGCTTCCCGACA
>micMurV1R6101
TTGGTTCTTTGCTGTAAAGGGATCCCTCAGACACTTGCAGCTTTTGGATTGGAAGCTTTCCTGGATGGGGCTGGATGTAAACTTGTCTTCTATTTACACAGAGTGGCCAGAGGGGTTTCCCTCAGCACCACCTGCCTCCTCAGTGGCTTTCAGGCCATTAAGCTTTGTCCCAGCATCTCTAGGTGGATGGACCTTCATATTAGATCCCCAAAGTGCATTGTGCTCTGCTGTTTCCTCTGCTGGGTCTTGCACCTTGTGGTAAACATTCATATTGCAAAATATGCAACTGGCTCAATAAACAGCAAAAATAAGACTATGGACAAAATATATCTG---TATTGTTCCACACCCATTCCAGGGAGACTGGTCTTCTCAGTAACTGCAGTCATTTTCTTGTTCACGGATAGTTTGTGTTTGGCTTTCATGATCTGGACCAGCAGCTCCATGGTCCTCGTCCTGCACAGGCACAAGCAGAGAGTCCAACACATCCGCAGCAGCCGCCTCTCCCCCAGAACTTCCCACGAAACCAGAGCCACACACACCATCCTCATCCTGGTGAGCATGTTCGTCTCCTTTCATGCTCTAGCTACTATTTTGTCATATTGGATAACACAGCGGCAGAACCCAAGCCAGTGGCTGAGGAGCATCTCTGTCCTGGTGGCGTCAGGCTTCCCGACA
>micMurV1R6102
TTGGTTCTTTGCTGTAAAGGGATCCCTCAGACACTTGCAGCTTTTGGATTGGAAGCTTTCCTGGATGGGGCTGGATGTAAACTTGTCTTCTATTTACACAGAGTGGCCAGAGGGGTTTCCCTCAGCACCACCTGCCTCCTCAGTGGCTTTCAGGCCATTAAGCTTTGTCCCAGCATCTCTAGGTGGATGGACCTTCATATTAGATCCCCAAAGTGCATTGTGCTCTGCTGTTTCCTCTGCTGGGTCTTGCACCTTGTGGTAAACATTCATATTGCAAAATATGCAACTGGCTCAATAAACAGCAAAAATAAGACTATGGACAAAATATATCTG---TATTGTTCCACACCCATTCCAGGGAGACTGGTCTTCTCAGTAACTGCAGTCATTTTCTTGTTCACGGATAGTTTGTGTTTGGCTTTCATGATCTGGACCAGCAGCTCCATGGTCCTCGTCCTGCACAGGCACAAGCAGAGAGTTCAACACATCCGCAGCAGCCGCCTCTCCCCCAGAACTTCCCACGAAACCAGAGCCACACACACCATCCTCATCCTGGTGAGCATGTTCGTCTCCTTTCATGCTCTAGCTACTATTTTGTCATATTGGATAACACAGCGGCAGAACCCAAGCCAGTGGCTGAGGAGCATCTCTGTCCTGGTGGCGTCAGGCTTCCCGACA

##Young et al. 2010 V1RIX
>micMurV1R6061 TIs:1572683070,1575903044,1569124943,1552958357,1563250261,1552159348,1572035229,1557532133,1577840345,1559995864
CTCCTCTCCCGCATCCTCACGCTCTTTCTGGATCACAGGCCGAAGCCCCACGACCTGCTCACCGGTAACTTGGCCCTCGTCCACATACTGATGCTGCTAATGACAGTGTTTCTTTCTCCAGGCCTCTTTGAGTCCCTGCGTTTTGAGAATGATGTCAAGTGTAAGGCTCTGTTCTACCTGAGCAGGGTGATGCGGGGCCTCTCCATCAGCACCACCTGCCTCCTGAGCATGCTCCAGGCCGTCACCATCAGCCCCAGCTCCTCCTGGTTGGGCCGGTTCAAACAGAAATCCAGACGCTACGTCATCCATTCCTTACTCTTTTTATGGATTCTCAATTTGTCCTTCAGTAGTAACCTGCTCTTCATTACTGTGGCTGCTTCTAATGTGACCCAGACCCAAGTGCTGAGCTTTGGTAACTACTGCTCACTTTCCTCTGCAAGGTACCTCAGGTGGAGCCTGGTTTTCATGCTGACACAAGTGAGAGACGTGTCCTTTGTAGGCGGCATGCTGCTCTCGAGTGTGTATATGGTGACTCTCTTGTTCAGGCATCAGAGGCGATCCCAGCACCTGCACAACATGTCCCTCTCCCCGAGCATCTCCCCGGAGAAAAGGGCCACCCAGATCATCCTGCTCCTGGTCAGTTTCTTTGTGGTCATGTACTGGGTGGACCTGGTCATCTCCTTTTGCACGATTGTGTTGGTGGCATACAGCCCCGTCGTGCTGGGTGTCCATACGCTGGTGGGGAATGTC
>micMurV1R6018 TIs:1550261250,1578306998,1549805095,1547978212,1549180737
CTCCTCTCCCGCATCCTCACGCTCTTTCTGGATCACAGGCCGAAGCCCCACGACCTGCTCACCGGTAACTTGGCCCTCGTCCACATACTGATGCTGCTAATGACAGTGTTTCTTTCTCCAGGCCCGTTTGAGTCCCTGCGTTTTCAGAATGACGTCAAGTGTAAGGCTCTGTTCTACCTGAGCAGGGTGATGCGGGGCCTCTCCATCTGCACCACCTGCCTCCTGAGCATGCTCCAGGCCGTCACCATCAGCCCCAGCTCCTCCTGGTTGGGGCGGTTCAAACAGAAATCCAGACGCTACGTCATCCATTCCTTACTCTTTTCATGGTTTCTCTGTTTGTCCTTCAGTAGTAACCTGCTCTTCTCTACTGTGGCTGCTTCTAATGTGACCCAGACCCAAGAGCTGAGCTTTGGTAAATACTGCTCACTTTCCTCTGCAAGGTACCTCAGGTGGAGCCTGTTTTTCATGCTGGCACTATTGAGAGACGTGTCCTTCATAGGCAGCATGCTGCTCTCGAGTGTGTACATGGTGACTCTCTTGTTCAGGCATCAGAGGCGATCCCAGCACCTGCACAACATGTCCCTCTCCCCGAGCATCTCCCCGGAGAAAAGGGCCACCCAGATCATCCTGCTCCTGGTCAGTTTCTTTGTGGTCATGTACTGGGTGGACCTGGTCATCTCCTTCTGCTCCATGATGTTGCTGGCATACGGCCCCGTCGTGCTGGGTGTCCAGAGGCTGGTGGTCAATGTC
>micMurV1R6029 TIs:1580086247,1554111552,1550823566,1562676908,1577240394,1586647686
CTCCTCTCCCGCATCCTCACGCTCTTTCAGGATCACAGGCTGAAGCCCCACGACCTGTTCACCGGTAACTTGGCCCTCGTCCACATACTGATGCTGCTCACGATGATGTTTGTTTCTCCAGGCCTGTTTGAGTCCCTGCATCTTCACAATGACATCAAGTGTAAGGCTCTGTTCTACCTGCACAGGGTGATGCGGGGCCTCTCCATCTGCACCACCTGCCTCCTGAGCATGCTCCAGGCCGTCACCATCAGCCCCAGCTCCTCCTGGCTGGGGCAGTTCAAACAGAAATCCAGACGCTACGTCATCCATTCCTTACTCTTTTTATGGATTCTCAATTTGTCCTTCAGTAGTAACCTGCTCGTCTTTACTGTGGCTGCTTCTAATGTGACCCAGACCCAAGTGCTGAGCTTTGGTAAATACTGCTCACTTTCCTCTGCAAGGTACCTCAGGTGGAGCCTGGTTTTCATGCTGACACAAGTGAGAGACGTGTCCTTTGTAGGCGGCATGCTGCTCTCGAGTGTGTACATGGTGACTCTCTTGTTCAGGCATCAGAGGCGATCCCAGCACCTGCACAACATGTCCCTCTCCCCGAGCATCTCCCCGGAGAAAAGGGCCACCCAGATCATCCTGCTCCTGGTCAGTTTCTTTGTGGTCATGTACTGGGTGGACCTGGTCATCTCCTTCTGCACGATTGTGTTGCTGGCATACGGCCCCGTCATGCTGGGTGTCCAGACGCTGGTGGTCAATGCC
>micMurV1R6000 TIs:1549249353,1548312060
CTGCTCTTCCGCACCCTCACGCTCTTTCTGGATCACAGGCCGAAGCCCCACGACCTGCTCACTGGTAACTTGGCCCTCGTCCACATACTGATGCTGCTCACCATGGTGTTTCTTTCTCCAGGCCCGTTTGAGTCCCTGCGTTTGCAGAATGACATCAAGTGTAAGGCTCTGTTCTACCTGCACAGGGTGATGCGGGGCCTCTCCATCTGCACCACCTGCCTCCTGAGCATGCTCCAGGCCGTCACCATCAGCCCCAGCTCCTCCTGGCTGGGGCAGTTCAAACAGAAATCCAGACACTACGTCATCCATTCCTTACTCTTTTTGTGGATTCTCTGTTTTTCCTTCAGTAGTAACCTGCTCTTGTTTACCGTGGCTGCTTCTAATGTGACCCAGACCCAAGAGCTGAGCTTTGGTAAATACTGCTCACTTTCCTCTGCAAGGTACCTCAGGTGGAGCCTGTTTTTCAGGCTGATACAAGTGAGAGACGTGTCCTTTGTAGGCGGCATGCTGTTCTCGAGTGTGTACATGGTGACTCTCTTGTTCAGGCATCAGAGGCGATCCCAGCACCTGCACAACATGTCCCTCTCCCCGAGCATCTCCCCGGAGAAAAGGGCCACCCAGATCATCCTGCTCCTGGTGAGTTTCTTTGTGGTCATGTACTGGGTGGACCTGGTCATCTCCTCCATCTCGATAATGTTGGTGGCATACGGCCCCGTCATACTGGGTGTCCAGACGCTGGTCCTTCATGCC
>micMurV1R6030 TIs:1577834156,1553442635,1576643162,1557053750,1553138325,1547452210
CTTCTCTTCCGCACCCTCATGCTCTTTCAGGATCACAGGCCGAAGCCCCACGACCTGCTCACCGGTAACTTGGCCCTTGTCCACATGCTGATGCTGCTCACCATGGTGTTTCTTTCTCCAGGCCCGTTTGAGTCCCTGCATCTTCACAATGACATCAAGTGTAAGGCTCTGTTCTACCTGAGCAGGGTGATGAGGGGCCTCTCCATCTGCATCACCTGCCTCCTGAGCATGCTCCAGGCCGTCACCATCAGCCCCAGCTCCTCCTGGTTGGGGCTGTTCAAACAGAAATCCAGACGCTACGTCATCCATTCCTTACTCTTTCTATGGATTCTCTGTTTGTCCTTCAGTTGTAACCTGCTCTTCATTACCGTGGCTGCTTCTAATGTGACCCAGCCCCAAGTGCTGAGTTTTGGTAACTACTGCTCACTTTCCTCTGCAAGGTACCTCAGGTGGAGCCTGGTTTTCAGGCTGATACAAGTGAGAGACGTGTCCTTTGTAGGCGGCATGCTGCTCTCGAGTGTGTACATGGTGACTCTCTTGTTCAGGCATCAGAGGCGATCCCAGCACCTGCACAACATGTCCCTCTCCTCGAGCATCTCCCCGGAGAAAAGGGCCACCCAGATCATCCTGCTCCTGGTCAGTTTCTTTGTGGTCATGTACTGGGTGGACCTCATCATCTCCTCCTGCTCAGTAGTGTTGGTGGCATACGGCCCCGTCATGCTGGGTGTCCATACGCTGGTGGGCAGTGCC
>micMurV1R6038 TIs:1585047440,1559550669,1559579093,1557992592,1572672592,1542185729,1577256731
CTCCTCTCCCGCATCCTCACGCTCTTTCTGGGTCACAGGCCGAAGCCCCATGACCTGCTCACCGGTAACTTGGCCCTCGTCCACATACTGATGCTGCTCACCATGCTGTTTCTTTCTCCAGGCCTGTTTGAGTCACTGGATTTTGAGAATGACGTCAAGTGTAAGGCTTGGTTCTTCCTGAGCAGGGTGATGCGGGGCCTCTCCATCTGCACCACCTGCCTCCTGAGCATGCTCCAGGCCGTCACCATCAGCCCCAGCTCCTCCTGGTTGGGCCGGTTCAAACAGAAATCCAGACGCTACGTCATCCATTCCTTACTCTTTTTGTGGATTCTCAATTTGTCCTTCAGTAGTAACTTGTTCTTGTTTACCGTGGCTGCTTCTAATGTGACCCAGACCCAAGTGCTGAGTTTTGGTAAATACTGCTCACTTTCCTCTGCAAGGTACCTCAGGTGGAGCCTGTTTTTCATGCTGATACAATTGAGAGACTTCTCCTTGGTAGGCGGCATGCTGCTCTCGAGTGTGTACATGGTGACTCTCTTGTTCAGGCATCAGAGGCGATCCCAGCACCTGCACAACATGTCCCTCTCCCCGAGCATCTCCCCGGAGAAAAGGGCCACCCAGATCATCCTGCTCCTGGTCAGTTTCTTTGTGGTCATGTACTGGGTGGACCTCATCATCTCCTTCTGCACCATGATGTTGCTGGCATACGGCCCCGTCATACTGGGTGTCCAGAGGCTGGTGGTCAATGCC
>micMurV1R6005 TIs:1576123628,1579477090,1548695865,1558899649
CTCCTCTCCCGCATCCTCACGCTCTTTCTGGATCACAGGCCGAAGCCCCACGACCTGCTCACCGGTAACTTGGCCCTCGTCCACATACTGATGCTGCTCACCATGGTGTTTTTTTCTCCAGACCCGTTTGCGTCCCTGCGTTTGCAGAATGACGTCAAGTGTAAGGCTCTGTTCTACCTGAGCAGGGTGATGCGGGGCCTCTCCATCTGCACCACCTGCCTCCTGAGCATGCTCCAGGCCGTCACCATCAGCCCCAGCTCCTCCTGGTTGGGGAGGTTCAAACAGAAATCCAGAGTCTACATCATCCATTCCTTACTCTTTTTATGGATTCTCTGTTTGTCCTTCAGTAGTAACCTGCTCTTCTTTACTGAGGCTGCTTCTAATGTGACCCAGACCCAAGTGCTGAGTTTTGGTAAATACTGCTCACTTTCCTCTGCAAGGTACCTCAGGTGGAGCCTGTTTTTCATGCTGATACAAGTGAGAGACGTGTCCTTTGTAGGCGGCATGCTGCTCTCGAGTGTGTACATGGTGACTCTCTTGTTCAGGCATCAGAGGCGATCCCAGCACCTGCACAACATGTCCCTCTCCCCGAGCATCTCCCCGGAGAAAAGGGCCACCCAGATCATCCTGCTCCTGGTCAGTTTCTTTGTGGTCATGTACTGGGTGGACCTCGTCATCTCCTTATGCTCCATGATGTTGCTGGCATATGGCCCCGTCATGCTGGGTGTCCAGACGCTGGTGGTCAATGCC
>micMurV1R6035 TIs:1586979698,1571872544,1571408863,1559585575,1577847380,1575705340
CTCCTCTTCCACATCCTCACACTCTTTCTGGGTCACAGGCCGAAGCCCCACGACCTGCTCACCGGTAACTTGGCCCTCGTCCACATGCTGATGCTGCTCACCATGCTGTTTTTCTCTCCAGGCCCGTTTGAGTCCCTGCGTTTTCAGAATGACGTCAAGTGTAAGGCTCTGTTCTACCTGAGCAGGGTGATGCGGGGCCTCTCCATCTGCACCACCTGCCTCCTGAGCATGCTCCAGGCCGTCACCATCAGCCCCAGCTCCTCCTGGTTGGGCCGGTTCAAACAGAAATCCAGAGTCTACATCATCCATTCCTTACTCTTTTTATGGTTTCTCTGTTTGTCCTTCAGTAGTAACCTGCTCTTGTTTACCGTGGCTACTTCTAATGTGACCCAGACCCAAGAGCTGAGTTTTGGTAACTACTGCTCACTTTCCTCTGAAAGGTACCTCAGGTGGAGCCTGTTTTTCCTGCTGGCACTATTGAGAGACGTCTGCTTTGTAGGCGGCATGCTGCTCTCGAGTGTGTACATGGTGACTCTCTTGTTCAGGCATCAGAGGCGATCCCAGCACCTGCACAACATGTCCCTCTCCCCGAGCATCTCCCCGGAGAAAAGGGCCACCCAGATCATCCTGCTCCTGGTCAGTTTCTTTGTGGTCATGTACTGGGTGGACCTGGTCATCTCCTTCTGCTCCATAGTGTTGCTGGCACATGGCCCCATCATGCTGGGTTTCCAGGCACTTGTGGTCAATGTC
>micMurV1R6074 TIs_include:1567546572,1563423109,1551812108,1566895248,1550434631,1576113782,1567451639,1557081217,1568744533,1554094671,etc.
CTCCTCTTCCACATCCTCACACTCTTTCTGGGTCACAGGCCGAAGCCCCACGACCTGCTCACCGGTAACTTGGCCCTCGTCCACATGCTGATGCTGCTCACCATGCTGTTTTTCTCTCCAGGCCCGTTTGAGTCCCTGCGTTTTCAGAATGACGTCAAGTGTAAGGCTCTGTTCTACCTGAGCAGGGTGATGCGGGGCCTGTCCATCTGCACCACCTGCCTCCTGAGCCTGCTCCAGGCCGTCACCATCAGCCCCAGCTCCTCCTGGTTGGGGCGGTTCAAACAGAAATCCAGACACTACGTCATCCATTCCTTACTCTTTTTATGGTTTCTCTGTTTGTCCTTCAGTAGTAACCTGCTCTTGTTTACCGTGGCTACTTCTAATGTGACCCAGACCCAAGAGCTGAGTTTTGGTAAATACTGCTCACTTTCCTCTGAAAGGTACCTCAGGTGGAGCCTGTTTTTCCTGCTGGCACTATTGAGAGACGTCTGCTTTGTAGGCGGCATGCTGCTCTCGAGTGTGTACATGGTGACTCTCTTGTTCAGGCATCAGAGGCGATCCCAGCACCTGCACAACATGTCCCTCTCCCCGAGCATCTCCCCGGAGAAAAGGGCCACCCAGATCATCCTGCTCCTGGTCAGTTTCTTTGTGGTCATGTACTGGGTGGACCTGGTCATCTCCTTCTGCTCCATAGTGTTGCTGGCACATGGCCCCATCATGCTGGGTTTCCAGGCGCTTGTGGTCAATGTC
>micMurV1R6014 TIs:1572045424,1546196955,1550255750,1570546718
CTGCTCTCCCGCATCCTCACGCTCTTTCTGGGCCACAGGCCGAAGCCCCACGACCTGCTCACCGGTAACTTGGCCCTCGTCCACATACTGATGCTGCTCACCATGCTGTTTCTTTCTCCAGGCCCCTTTGAGTCCCTGCGTTTGCAGAATGACGTCAAGTGTAAGGCTCTGTTCTACCTGAGCAGGGTGATGCGGGGCCTCTCCATCTGCACCACCTGCCTCCTGAGCATGCTCCAGGCCGTCACCATCAGCCCCAGCTCCTCCTGGTTGGGCCGGTTCAAACAGAAATCCAGGGGTTACACCATCCATTCCTTACTCTTTCTATGGATTCTCAATTTGTTCTTCTGTAGTAACCTGCTCTTTTCTACCGTGGCTGCTTCTAATGTGACCCAGACCCAAGAGCTGAGTATTGTTAAATACTGCTCACTTTCCTCTGCAAGCTACCTCAGGTGGAGCCTGTTTTTTATGGTGTTACAAGTGAGAGACGTGTCCTTTGTAGGCGGCATGCTGCTCTCAAGTGTGTACATGGTGACTCTCTTGTTCAGGCATCAGAGGCGATCCCAGCACCTGCACAACGTGTCCCTCTCCCCGAGCATCTGCCCGGAGAAAAGGGCCACCCAGATCATCCTGCTCCTGGTCAGTTTCTTTGTGGTCATGTACTGGGTGGACCTGGTCATCTCCTTCTGCTCGATTGTGTTGCTGGCATACGGCCCCGTCGTGCTGGGTGTCCAGAGGCTGGTGGTCAATGTC
>micMurV1R6071 TIs_include:1569827579,1558053863,1524138491,1570350797,1550212930,1548870682,1556918779,1557008144,1579501289,1575858912,etc.
CTGCTCTTCCGCATCCTCACGCTCTTTCTGGATCACAGGCCGAAGCCCCACGACCTGCTCACCGGTAACTTGGCCCTCGTCCACATACTGATGCTGCTCACCATGCTGTTTCTTTCTCCAGGCCCATTTGAGTCCCTGCGTTTGCAGAATGACGCCAAGTGTAAGGCTCTGTTCTACCTGAGCAGGGTGATGCGGGGCCTCTCCATCTGCACCACCTGCCTCCTGAGCATGCTCCAGGCCGTCACCATCAGCCCCAGCTCCTCCTGGTTGGGCCGGTTCAAACAGAAATCCAGACGCTATGTCATCCATTCCTTACTCTTTTTATGGATTCTCAATTTGTCCTTCAGTCATAACCTGCTCTTGTTTACCGTGGCTGCTTCTAATGTGACCCAGACCCAAGAGCTGAGTATTGTTAAATACTGCTCACTTTCCTCTGCAAGCTACCTCAGGTGGAGCCTGTTTTTCATGATGATACAACTGAGAGACGTGTCCTTCGTAGGCGGCATGCTGCTCTCGAGTGTGTACATGGTGACTCTCTTGTTCAGGCATCAGAGGCGATCCCAGCACCTGCACAACATGTCCCTCTCCCCGAGCATCTCCCCGGAGAAAAGGGCCACCCAGATCATCCTGCTCCTGGTCAGTTTCTTTGTGGTCATGTACTGGGTGGACCTGGTCATCTCCTTCTGCTCAATAGTGTTGCTGGCATACGGCCCCATCATGCTGGGTGTCCAGGCGCTTGTGGTCAATGTC
>micMurV1R6017 TIs:1577837484,1549650355,1569291756,1545894804,1562028958
CTCCTCTCCCGCATCCTCACGCTCTTTCTGGATCACAGGCCGAAGCCCCACGACCTGCTCACCGGTAACTTGGCCCTCGTCCACATACTGATGCTGCTCACCATGCTGTTTCTTTCTCCAGGCCTGTTTGAGTCCCTGCGTTTGCAGAATGACGTCAAGTGTAAGGCTCTGTTCTACCTGAGCAGGGTGATGCGGGGCCTCTCCATCTGCACCACCTGCCTCCTGAGCATGCTCCAGGCCGTCACCATCAGCCCCAGCTCCTCCTGGTTGGGCCGGTTCAAACAGAAATCCAGAGGCTACGTCATCCATTCCTTACTCTTTTTATGGATTCTCAATTTGTCCTTCAGTCGTAACCTGCTCTTGTTTACCGTGGCAGCTTCTAATGTGACCCAGACCCAAGAGCTGAGTATTGTTAAATACTGCTCACTTTCCTCTGCAAGGTACCTCAGGTGGAGCCTGTTTTTCATGCTGATACAACTGAGAGACGTGTCCTTCGTAGGCGGCATGCTGCTCTCGAGTGTGTACATGGTGACTCTCTTGTTCAGGCATCAGAGGCGATCCCAGCACCTGCACAACATGTCCCTCTCCCCAAGCATCTCCCCGGAGAAAAGGGCCACCCAGATCATCCTGCTCCTGGTCAGTTTCTTTGTGGTCATGTACTGGGTGGACCTGGTCATCTCCTTCTGCTCCATAGTGTTAGTGGCATACAGCCCCGTCGTGCTGGGTGTCCAGACGCTGGTGGGGAATGTC
>micMurV1R6003 TIs:1562468045,1570342099,1568601438
CTCCTCTTCCGCATCCTCACGCTCTTTCTGGGTCACAGGCTGAAGCCTCACGACCTGCTCACCGGTAACTTGGCCGTCGTCCACATACTGATGCTGCTCACCATGCTGTTTCTTTCTCCAGGCCCGTTTGAGTCCCTGCGTTTTCAGAATGACGTCAAGTGTAAGGCTCTGTTCTACCTGAGCAGGGTGATGCGGGGCCTGTCCATCTGCACCACCTGCCTCCTGAGCATGCTCCAGGCCGTCACCATCAGCCCCAGCTCCTCCTGGTTGGGCCGGTTCAAACAGAAATCCAGACGCTACGTCACCCATTCCTTACTCTTTTTATGGATTCTCTGTTTGTCCTTCAGTAGTAACCTGCTCTTGTTTACCGTGGCTGCTTCTAATGTGACCCAGACCCAAGTGCTGAGCTTTGGTAACTACTGCTCCCTTTCCTCTGCAAGGTACCTCAGGTGGATTCTGCTTTTCATGATGATACAAGTGAGAGACGTGTCCTTTGTAGGCGTCATGCTGCTCTCGAGTGTGTACATAGTGACTCTCTTGTTCAGGCATCAGAGGCGATCCCAGCACCTGCACAACATGTCCCTGTCCCCGAGCATCTCCCCGGAGAAAAGGGCCACCCAGATCATCCTGCTCCTGGTCAGTTTCTTTGTGGTCATGTACTGGGTGGACCTGGTCATCTCCTTCTGCACGATTGTGTTGCTGGCATACGGCCCCGTCATGCTGGGTGTCCAGACGCTGGTGGTCAATGCC
>micMurV1R6016 TIs:1571923536,1562440004,1567434322,1549606026,1549630293
CTCCTCTTCCGCATCCTCATGCTCTTTCTGGGTCACAGGCCGAAGCCCCACGACCTGCTCACCGGTAACTTGGCCCTCGTCCACATACTGATGCTGCTCACCATGCTGTTTTTCTCTCCAGGCCCGTTTGAGTCCCTGCGTTTTCAGAATGACGTCAAGTGTAAGGCTTTGTTCTATCTGAGCAGGGTGATGCGGGGCCTCTCCATCTGCACCACCTGCCTCCTGAGCATGCTCCAGGCCGTCACCATCAGCCCCAGCTCCTCCTGGTTGGGGCGGTTCAAACAGAAATCCAGACGCTACGTCATCCATTTCTTACTCTTTTTATGGATTCTCAATTTGTCCTTCAGTAGTAACCTGCTCTTCTTTACTGTGGCTGCTTCTAATGTGACCCGGCCCCAAGTGCTGAGCTTTGGTAAATACTGCTCAATTTCCTCTCCAAGGTACCTCAGGTGGATTCTGCTTTTCATGATGATACAAGTGAGAGACGTCTGCTTTGTAGGCGGCATGCTGCTCTCGAGTGTGTACATGGTGACTCTCTTGTTCAGGCATCAGAGGCGATCCCAGCACCTGCACAACATGTCCCTCTCCCCGAGCATCTCCCCGGAGAAAAGGGCCACCCAGATCATCCTGCTCCTGGTCAGTTTCTTTGTGGTCATGTACTGGGTGGACCTGGTCATCTCCTTCTGCACGATTGTGTTGCTGGCATACGGCCCCGTCATGCTGGGTGTCCAGACGCTGGTGGTCAATGCC
>micMurV1R6079 TIs_include:1579206559,1526592253,1569835532,1551396925,1546220692,1587180591,1552169404,1545892188,1548868864,1572250948,etc.
CTCCTCTCCCGCATCCTCACGCTCTTTCTGGATCACAGGCCGAAGCCCCACGACCTGCTCACCGGTAACTTGGCCCTCGTCCACATACTGATGCTGCTCACCATGGTGTTTTTCTCTCCAGGCCCGTTTGAGTCCCTGCGTTTTCAGAATGACGTCAAGTGTAAGGCTCTGTTCTACCTGAGCAGGGTGATGCGGGGCCTGTCCATCTGCACCACCTGCCTCCTGAGCATGCTCCAGGCCGTCACCATCAGCCCCAGCTCCTCCTGGTTGGGCCGGTTCAAACAGAAATCCAGACGCTACGTCATCCATTCCTTACTCTTTCTATGGTTTCTCAATCTGTCCTTCAGTAGTAACCTGCTCTTGTTTACCGTGGCTGCTTCTAATGTGACCCAGACCCAAGTGCTGAGCTTTGGTAACTACTGCTCACTTTCCTCTGCAAGGTACCTCAGGTGGAGCCTGGTTTTCATGCTGACACAAGTGAGAGACGTGTCCTTTGTAGGCGGCATGCTGCTCTCGAGTGTGTACATGGTGACTCTCTTGTTCAGGCATCAGAGGCGATCCCAGCACCTGCACAACATGTCCCTCTCCCCGAGCATCTCCCCGGAGAAAAGGGCCACCCAGATCATCCTGCTCCTGGTCAGTTTCTTTGTGGTCATGTACTGGGTGGACCTGGTCATCTCCTTCTGCACGATTGTGTTGCTGGCATACGGCCCCGTCGTGCTGGGTGTCCAAACGCTGGTGGTCAGTGCC
>micMurV1R6009 TIs:1563210003,1553476337,1568076941,1560697341
CTCCTCTCCCGCATCCTCACGCTCTTTCTGGATCACAGGCCGAAGCCCCACGACCTGGTCTCCGGTAACTTGGCCCTCGTCCACATACTGATGCTGCTCACCATGCTGTTTCTTTCTCCAGGCCCATTTGAGTCCCTGCGTTTTCAGAATGACGTCAAGTGTAAGGCTCTGTTCTACCTGAGCAGGGTGATGCGGGGCCTGTCCATCTGCACCACCTGCCTCCTGAGCATGCTCCAGGCTGTCACCATCAGCCCCAGCTCCTCCTGGTTGGGGCGGTTCAAACAGAAATCCAGACGCTACGTCATCCATTCCTTACTCTTTTTGTGGTTTCTCTGTTTGTCCTTCAGTAGTAACCTGCTCTTGTTTACCGTGGCTGCTTCTAATGTGACCCAGAGCCAAGTGCTGAGCTTTGGTAAATACTGCTCACTTTCCTCTGCAAGGTACCTCAGGTGGAGCCTGTTTTTCATGCTGATACAAGTGAGAGACGTCTCCTTTGTAGGCGGCATGCTGCTCTCGAGTGTGTACATGGTGACTCTCTTGTTCAGGCATCAGAGGCGATCCCAGCACCTGCACAACATGTCCCTCTCCCCGAGCATCTCCCCGGAGAAAAGGGCCACCCAGATCATCCTGCTCCTGGTCAGTTTCTTTGTGGTCATGTACTGGGTGGACCTGGTCATCTCCTTCTGCACGATTGTGTTGCTGGTTTATGGTCCCATCATGCTGGGTGTCCAGAGGCTGGTGGTCAGTGCC
>micMurV1R6039 TIs:1576461050,1568937745,1553476413,1585165849,1578333477,1568896087,1582318913
CTCTTCTCCCGCATCCTCACCCTCTTTCTGGGTCACAGGCCAAAGCCCCACGACCTGCTCACCGGTAACTTGGCCCTCGTCCACATACTGATGCTGCTCACCATGGTGTTTTTCTCTTCAGGCCCGTTTGAGTCACTGCGTTTTCAGAATGACGTCAAGTGTAAGGCTCTGTTCTACGTGACCAGGGTGATGAGGGGCCTCTCCATCTGCACCACCTGCCTCCTGAGCATGCTCCAGGCCGTCACCATCAGCCCCAGCTCCTCCTGGTTGGGCCGGTTCAAACAGAAATCCAGACGCTACGTCATCCATTCCTTACTCTTTTTATGGATTCTCAATTTGTCCTTCAGTAGTAACCTGCTCTTCATTACCGTGGCTGCTTCTAATGTGACCCAGACCCAAGTGCTGAGCTTTGGTAACTACTGCTCACTTTCCTCTGCAAGGTACCTCAGGTGGAGCCTGGTTTTCATGCTGATACAAGTGAGAGACGTCTCCTTTGTAGGCGGCATGCTGTTCTCGAGTGTGTACATGGTGACTCTCTTGTTCAGGCATCAGAGGCGATCCCAGCACCTGCACAACATGTCCCTCTCCCCGAGCATCTCCCCAGAGAAAAGGGCCACCCAGATCATCCTGCTCCTGGTCAGTTTCTATGTGATCATGTACTGGGTGGACCTGGTCATCTCCTTCTGCACGATTGTGTTGCTAGTTTATGGTCCCATCATGCTGGGTGTCCAGAGGCTGGTGGTCAATGCC
>micMurV1R6010 TIs:1577918461,1548698997,1548824935,1550663754
CTCCTCTTCCGCATCCTCACGTTCTTTCTGGATCACAGGCCGAAGCCCCATGACCTGGTCACCGGTAACTTGGCCCTCGTCCACATACTGGTGCTGTTCACGACGGTGTTTTTTTCTCCAGGCCCGTTTGAGTCACTGCGTTTTCAGAATGACGTCAAGTGTAAGGCTCTGTTCTATGTGACCAGGGTGATGCGGGGCCTCTCCATCTGCACCACCTGCCTCCTGAGCATGCTCCAGGCCGTCACTATTAGCCCCAGCTCCTCTTGGTTGGGACGGTTCAAACAGAAATCCAGACACTACGTCATCCATTCCTTACTCTTTTTGTGGTTTCTCTGTTTGTCCTTCAGTAGTAACCTGCTATTGTTTACCGTGGCTGCTTCTAATGTGACCCAGACCCAAGTGCTGAGCTTTGGTAAATACTGCTCACTTTCCTCTGCAAGGTACCTCAGGTGGAGCCTGTTTTTCATGATGATACAAGTGAGAGACGTGTCCTTTGTAGGCGGCATGCTGCTCTCGAGTGTGTACATGGTGACTCTCTTGTTCAGGCATCAGAGGCGATCCCAGCACCTGCACAACATGTCCCTCTCCCCGAGCATCTCCCCGGAGAAAAGGGCCACCCAGATCATCCTGCTCCTGGTCAGTTTCTTTGTGGTCATGTACTGGGTGGACCTGGTCATCTCCTTCTGCACGATTGTGTTGCTGGCTTATGGTCCCATCATGCTGGGTGTCCAGAGGCTGGTGGTCAATGCC
>micMurV1R6052 TIs:1562477368,1570439247,1582333970,1552635028,1555034392,1582929379,1587415493,1571245242,1558739166
CTCCTCTTCCGCACCCTCACACTCTTTCTGGATCACAGGCCGAAGCCCCACGACCTGCTCACCGGTAACTTGGCCCTCGTCCACATACTGGTGCTGCTCACGACGGTGTTTTTCTCTCCAGGCCCGTTTGAGTCCCTGCGTTTTCAGAATGATGTCAAGTGTAAGGCTCTGTTCTACCTGCACAGGATGATGAGGGGCCTCTCCATCTGCACCACCTGCCTCCTGAGCATGCTCCAGGCCGTCACCATCAGCCCCAGCTCCTCCTGGTTGGGCCGGTTCAAACAGAAATCCAGAGGCTACGTCATCCATTCCTTAGTCTTTTTGTGGTTTCTCAGTTTGTCCTTCAGTAGTAACCTGCTCTTGTTTACCGTGGCTGCTTCTAATGTGACCCAGACCCAAGTGCTGAGCTTTGGTAAATACTGCTCACTTTCCTCTGCAAGGTACCTCAGGTGGAGCCTGTTTTTCATGCTGATACAAGTGAGAGACGTCTCCTTTGTAGGCGGCATGCTGCTCTCGAGTGTGTACATGGTGACTCTCTTGTTCAGGCATCAGAGGCGATCCCAGCACCTGCACAACATGTCCCTCTCCACAAGCATCTCCCCAGAGAAAAGGGCCACCCAGATCATCCTGCTCCTGGTCAGCTTCTTTGTGTTCATGTACTGGGTGGACCTGGTCATCTCCTTCTGCACGATTGTGTTGCTGGTTTATGGTCCCATCATGCTGGGTGTCCAGAGGCTGGTGGTCAATGCC


##Dataset 2: Yoder et al. 2014 V1RI sequence data

>1133_Lemur_Microcebus_murinus_DLC7013_Mm059_2_1681
AACTTGGTTCTTTGCTCTAAAGGGGTCCCTCAGACACTTGCAGCTTTTGGATTGGAATCTTTCCTGGATGAGGCTGGATGTAAACTTGTCTTCTATTTACACAGAGTGGCCAGAGGGGTTTCCCTCAGCACCACCTGCCTCCTCAGTGGCTTTCAGGCCATTAAGCTTTGTCCCAGCATCTCTAGGTGGATGGAAGTCCGAATTAGATCTCCAAAGTGCATTGTTTCCTGCTGTTTCCTCTGCTGGGTCTTGAACCTTGTGTTAAATATCCGTATTGCATGGTATGTAACTGGCTCAATGAATAGCAAAAACATGAGTATGGAAAAAGTATACAGATACTACTGTTCCCTATCCACTCCAGGGAGATTGTTATTCTCAGTAATGGCAGTCCTTTATACCTTCACGGATGGTTTGTGTTTGGCCCTCATGGTCTGGACCAGCGGCTCCATGGTCCTCGTCCTGCACAGGCACAAGCAGAGAGTCCAACACATCCGCAGCAGCCGCCTCTCCCCCAGAACTTCCCACGAAACCAGAGCCACACACACTATCCTCATCCTGGTGAGCATGTTTGTCTCCTTTCATGCTCTAGCTGCTATTTTGTCATTTTGGATAACCCAGCTGCAGAACCCAAGCCAGTGGCTGAGGAGCATCTCTGTCCTGGTGGCGTCAGGCTTCCCGACA
>1131_Lemur_Microcebus_murinus_DLC7013_Mm030_1681
AACTTAGTTCTTTGTTCTAAAGGGATCCCTCAGACACTTGCAGCTTTTGGATTGGAATCTTTCCTGGATGAGGCTGGATGTAAACTTGTCTTCTATTTACACAGAGTGGCCAGAGGGGTTTCCCTCAGCACCACCTGCCTCCTCAGTGGCTTTCAGGCCATTAAGCTTTGTCCCAGCATCTCTAGGTGGATGGAAGTCCGAATTAGATCTCCAAAGTGCATTGTTTCCTGCTGTTTCCTCTGCTGGGTCTTGAACCTTGTGTTAAATATCCGTATTGCATGGTATGTAACTGGCTCAATGAATAGCAAAAACATGAGTATGGAAAAAGTATACAGATACTACTGTTCCCTATCCACTCCAGGGAGATTGTTATTCTCAGTAATGGCAGTCCTTTATACCTTCACGGATGGTTTGTGTTTGGCCCTCATGGTCTGGACCAGCGGCTCCATGGTCCTCGTCCTGCACAGGCACAAGCAGAGAGTCCAACACATCCGCAGCAGCCGCCTCTCCCCCAGAACTTCCCACGAAACCAGAGCCACACACACTATCCTCATCCTGGTGAGCATGTTTGTCTCCTTTCATGCTCTAGCTGCTATTTTGTCATTTTGGATAACCCAGCTGCAGAACCCAAGCCAGTGGCTGAGGAGCATCTCTGTCCTGGTGGCGTCAGGCTTCCCGACA
>189_Lemur_Microcebus_murinus_DLC7013_Mm068_1678
AACTTGGTTCTTTGCTGTAAAGGGGTCCCTCAGACACTTGCAGCATTGGGGTGGGAATCTTTCCTGGATGTGGCTGGATGTAAACTTGTCTTCTATTTACACAGAGTGGCCAGAGGGGTTTCCCTCAGCACCACCTGCCTCCTCAGTGGCTTTCAGGCCATTAAGCTTTGTCCCAGCATCTCTAGGTGGATGGACCTTCATATTAGATCCCCAAAGTGCATCTTTTTCTTCTGTTTCCTCTGTTGGGTCTTGCAACTTGTGTTAAATATCCATATAACAAGGTATGTAACTGGCCCCATGAATAGCAAAAATATGAGTATGGAAAAAGTATATAGATACTGTACCCTATCCACTCTAGGGAGATTGTTATTCTCAGTAATGGCATTCCTTTATACCTTCACGGATGGTTTGTGTTTGGCCCTCATGGTCTGGACCAGCGGCTCCATGGTCCTCGTCCTGCACAGGCACAAGCAGAGAGTCCAACACATCCGCAGCAGCCGCCTCTCCCCCAGAACTTCCCATGAAACCAGAGCCACACACACTATCCTCATCCTGGTGAGCTTGTTTGTTTCCTTTCATGCTCTAGCTGCTATTTTGTCATATTTGATAACCCAGCTGCAGAACCCAAGCCAGTGGCTGAGGAGCATCTCTGTCCTGGTGGCATCAGGCTTCCCGACA
>657_Lemur_Microcebus_murinus_DLC7013_Mm084_1675
AACTTAGTTCTTTGTTCTAAAGGGGTCCCTCAGACACTTGCAGTTTTCGGATTGGAATCTTTCCTGGATGAGGCTGGATGTAAACTTGTCTTCTATTTACACAGAGTGGCCAGAGGGGTTTCCCTCAGCACCACCTGCCTCCTCAGTGGCTTTCAGGCCATTAAGCTTTGTCCCAGCATCTCTAGGTGGACGGACCTTCATATTAGATCCCCAAAGTGCATTGTTTTCTCCTGTTTCCTCTGCTGGGTCTTGCATTTTATGGTAAATATCCCAATTGCAAGATATGTAACTGGTCCAATGAATAGCAAAAATATGAGTATGGAAAAAGTGTATAGGTACTGTTCCTCATACCTTTCAGGGATACTATTCTCAATAACTGCAGTCATATTCTCGTTCACGGATGGCTTGTGTTTGGCCCTCATGCTCTGCACTAGCATTTCCATGGTCCTCGTCCTGCACAGGCACAAGCAGAGAGTCCAACACATCCGCAGCAGCCGCCTCTCCCCCAGAACTTCCCACGAAACCAGAGCCACACACACTATCCTCATCCTGGTGAGCATGTTTGTCTCCTTTCATGCTCTAGCTTCTATTTTGTCATATTGGATAACCCGGCTGCAGAACCCAAGCCAGTGGCTGAGGAGCATCTCTGTCCTGGTGGCGTCAGGCTTCCCGACA
>648_Lemur_Microcebus_murinus_DLC7013_Mm002_1675
AACTTAGTTCTTTGTTCTAAAGGGATCCCTCAGACACTTGCAGTTTTCGGATTGCAATCTTTCCTGGATGAGGCTGGATGTAAACTTGTCTTCTATTTACACAGAGTGGCCAGAGGGGTATCCCTCAGCACTACCTGCCTCCTCAGTGGCTTTCAGGCCATTAAGCTTTGTCCCAGCATCTCTAGGTGGACGGACCTTCATATTAGATCCGCAAAGTGCATTGTTTTCTCCTGTTTCCTCTGCTGGGTCTTGCATTTTATGGTAAATATCCCAATTGCAAGATATGTAACTGGTCCAATGAATAGCAAAAATATGAGTATGGAAAAAGTATATAGGTACTGTTCCTCATACCTTTCAGGGATACTATTCTCAATAACTGCAGTCATATTCTCGTTCACGGATGGCTTGTGTTTGGCCCTCATGCTCTGCAGTAGCATTTCCATGGTCCTCGTCCTGCACAGGCACAAGCAGAGAGTCCAACACATCCGCAGCAGCCGCCTCTCCCCCAGAACTTCCCATGAAACCAGAGCCACACACACTATCCTCATCCTGGTGAGCATGTTTGTCTCCTTTCATGCTCTAGCTGCTATTTTGTCATATTTGATAACCCGGCCGCAGAACCCAAGCCATTGGCTGAGGAGCATCTCTGTCCTGGTGGCGTCAGGCTTCCCGACA
>650_Lemur_Microcebus_murinus_DLC7013_Mm048_1675
AACTTAGTTCTTTGTTCTAAAGGGGTCCCTCAGACACTTGCAGTTTTCGGATTGGAATCTTTCCTGGATGAGGCTGGATGTAAACTTGTCTTCTATTTACACAGAGTGGCCAGAGGGGTATCCCTCAGCACTACCTGCCTCCTCAGTGGCTTTCAGGCCATTAAGCTTTGTCCCAGCATCTCTAGGTGGACGGACCTTCATATTAGATCCGCAAAGTGCATTGTTTTCTCCTGTTTCCTCTGCTGGGTCTTGCATTTTATGGTAAATATCCCAATTGCAAGATATGTAACTGGTCCAATGAATAGCAAAAATATGAGTATGGAAAAAGTGTATAGGTACTGTTCCTCATACCTTTCAGGGATACTATTCTCAATAACTGCAGTCATATTCTTGTTCACAGATGGTATGTGTTTGGCCCTGATGTTCTGCAGTAGCATTTCCATGGTCCTCATCCTGCACAGGCACAAGCAGAGAGTCCAACACATCCGCAGCAGCCGCCTCTCCCCCAGAACTTCCCATGAAACCAGAGCCACACACACTATCCTCATCCTGGTGAGCATGTTTGTCTCCTTTCATGCTCTAGCTGCTATTTTGTCATATTTGATAACCCAGCTGCCAAACCCAAGCCAGTGGCTGAGGAGCATCTCTGTCCTGGTGGCGTCAGGCTTCCCGACA
>654_Lemur_Microcebus_murinus_DLC7013_Mm099_1675
AAGTTGGTTCTTTGCTCTAAAGGGATCCCTCAGACACTTGCAGCTTTGGGATTGGAATCTTTCCTGCATGAGGCTGGATGTAAACTTGTCTTCTATTTACACAGAGTGGCCAGAGGGGTTTCCCTCAGCACCACCTGCCTCCTCAGTGGCTTTCAGGCCATTAAACTTTGTCCCAGCATCTCTAGGTGGATGGACCTTCATATTAGATCCCCAAAGTGCATTGTTTTCTCCTGTTTCCTCTGCTGGGTCTTGCATTTTATGGTAAATATCCCAATTGCAATGTATGTAGCTGGCCCAACAAATAGCAAAAACATGAGTATGTTTTTTGTGTACAGATACTGTTCCTCACACCTTTCAGGGATATTATTCTCAATAAGTGCAGTCATTTATACCTTCACAGATGGCTTGTGTTTGGCCCTCATGCTCTGCACTAGCATTTCCATGGTCCTCGTCCTGCACAGGCACAAGCAGAGAGTCCAACACATCCGCAGCAGCCGCCTCTCCCCCAGAACTTCCCATGAAACCAGAGCCACACACACCATCCTCATCCTGGTGAGCATGTTTGTCTCCTTTCATGCTCTAGCTTCTATTTTGTCATATTGGATAACCCGGCTGCAGAACCCAAGCCAGTGGCTGAGGGGCATCTCTGTCCTGGTGGCGTCAGGCTTCCCAACA
>656_Lemur_Microcebus_murinus_DLC7013_Mm055_2_1675
AACTTGGTTCTTTGCTCTAAAAGGATCCCTCAGACACTTGCAACTTTCAAATTGGAATCTTTCCTGGATGAGGCTGGATGTAAACTTATCTTTTATTTACTCAGAGTGGTCAGAGGGGTTTCCCTCAGCACCACCTGCCTCCTTAGTGGCTTTCAGGCCAGTAAGCTTTGTACCAGCATCTCTAGGTGGACGGACCTTCATATTAGATCCCCAAAGTGCATTGTTTTCTCCTGTTTCCTCTGCTGGGTCTTGCATTTTATGGTAAATATCCCAATTGCAATGTATGTAGCTGGCCCAACAAATAGCAAAAACATGAGTATGTTTTTTGTGTACAGATACTGTTCCTCACACCTTTCAGGGATATTATTCTCAATAAGTGCAGTCATTTATACCTTCACAGATGGCTTGTGTTTGGCCCTCATGCTCTGCACTAGCATTTCCATGGTCCTCATCCTGCACAGGCACAAGCAGAGAGTCCAACACATCCGCAGCAGCCGCCTCTCCCCCAGAACTTCCCATGAAACCAGAGCCACACACACTATCCTCATCCTGGTGAGCATGTTCATCTCCTTTCATGCTCTAGCTACTATTTTGTCATTTTCGATAACCAAGCTGCAGAACCCAAGCCAGCGGCTGACCAGCATCGCTGTCCTGGTGGCGTCAGGCTTCCCAACA
>655_Lemur_Microcebus_murinus_DLC7013_Mm111_1675
AAGTTGGTTCTTTGCTTTAAAGGGGTCCCTCAGACACTTGCAGCTTTCGGATTGGAAGCTTTCCTGGATGAGGCTGGATGTAAACTTGTCTTCTATTTACACAGAGTGGCCAGAGGGGTTTCCCTCAGCACCACCTGCCTCCTCAGTGGCTTTCAGGCCATTAAGCTTTGTCCCAGCATCTCTAGGTGGATGGACCTTCATATTAGATCCCCAAAGTGGATTGTTCTCTGCTGTTTCCTCTGCTGGGTCTTGCACCTTGTGGTAAACATTCATATTGCACAATATGCAACTGGCCCAACAAATAGCAAAAACATCAGTATGGTTTTTGTGTATAGATACTGTTCCTCACACCTTTCCGGGATATTATTCTCAGTAACTGCAGTCATTTATACCTTCACAGATGGTTTGTGTTTGGCCCTCATGCTCTGCACTAGTATTTCCATGGTCCTCATCCTGCACAGGCACAAGCAGAGAGTCCAACACATCCGCAGCAGCCGCCTCTCCCCCAGAACTTCCCATGAAACCAGAGCCACACACACCATCCTCATCCTGGTGAGCATGTTTGTCTCCTTCCATGCTCTAGCTGCTATTTTGTCATATTTGATAACCCAGCTGCCGAACCCAAGCCAGTGGCTGAGGAGCATCTCTGTCCTGGTGGCGTCAGGCTTCCCGACA
>652_Lemur_Microcebus_murinus_DLC7013_Mm075_1675
AACTTGGTTCTTTGCTCTAAAGGGGTCCCTCAGACACTTGAAACTTTCGGATTGGAAGCTTTCCTGGATGAGGCTGGATGTAAACTTGTCTTCTATTTACACAGAGTGGCCAGAGGGGTTTCCCTCAGCACCACCTGCCTCCTCAGTGGCTTTCAGGCCATTAAGCTTTGTCCCAGAATCTCTAGGTGGATAGATGTCCAAATTAAATCCCCAAAGTGCATCATTTTATCCTGTTTCCTCTGCTGGGTCTTGCATTTTATGGTAAGTATCCCAATTGCAATATATGTAGCTGGCCCAACAAATAGCAAAAACATCAGTATGGTTTTTGTGTATAGATACTGTTCCTCACACCTTTCCGGGATATTATTCTCAGTAACTGCAGTCATTTATACCTTCACAGATGGTTTGTGTTTGGCCCTCATGCTCTGCACTAGTATTTCCATGGTCCTCATCCTGCACAGGCACAAGCAGAGAGTCCAACACATCCGCAGCAGCCGCCTGTCCCCCAGAACTTCCCATGAAACCAGAGCCACACACACTATCCTCATCCTGGTGAGCATGTTTGTCTCCTTTCATGCTCTAGCTGCTATTTTGTCATATTTGATAACCCAGCTGCCAAACCCAAGCCAGTGGCTGAGGAGCATCTCTGTCCTGGTGGCGTCAGGCTTCCCGACA
>653_Lemur_Microcebus_murinus_DLC7013_Mm079_1675
AAGTTGGTTCTTTGCTCTAAAGGGATCCCTCATACACTTGCAGCTTTGGGATTGGAATCTTTCCTGGATGAGGCTGGATGTAAACTTGTCTTCTATTTACACAGAGTGGCCAGAGGGGTTTCCCTCAGCACCACCTGCCTCCTCAGTGGCTTTCAGGCCATTAAGCTTTGTCCCAGAATCTCTAGGTGGATAGATGTCCAAATTAAATCCCCAAAGTGCATCATTTTATCCTGTTTCCTCTGCTGGGTCTTGCATTTTATGGTAAGTATCCCAATTGCAATATATGTAGCTGGCCCAACAAATAGCAAAAACATCAGTATGGTTTTTGTGTATAGATACTGTTCCTCACACCTTTCCGGGATATTATTCTCAGTAACTGCAGTCATTTATACCTTCACAGATGGTTTGTGTTTGGCCCTCATGCTCTGCACTAGTATTTCCATGGTCCTCATCCTGCACAGGCACAAGCAGAGAGTCCAACACATCCGCAGCAGCCGCCTGTCCCCCAGAACTTCCCATGAAACCAGAGCCACACACACTATCCTCATCCTGGTGAGCATGTTTGTCTCCTTTCATGCTCTAGCTGCTATTTTGTCATATTTGATAACCCAGCTGCCAAACCCAAGCCAGTGGCTGAGGAGCATCTCTGTCCTGGTGGCGTCAGGCTTCCCGACA
>184_Lemur_Microcebus_murinus_DLC7013_Mm050_1678
AACTTGGTTCTTTGCTGTAAAGGGGTCCCTCAGACACTTGCAGCTTTTGGATTCGAAGCTTTCCTGGATGAGGCTGGATGTAAACTTGTCTTCTATTTACACAGAGTGGCCAGAGGGGTTTCCCTCAGCACCACCTGCCTCCTCAGTGGCTTTCAGGCCATTAAGCTTTGTCCCAGCATCTCTAGGTGGATGGACCCTCATATTAGATCCCCAAAGTGCATTGTTCTCTGCTGTTTCCTCTGCTGGGTCTTGCACCTTGTGGTAAACATTCATATTGCAAGATATGCAACTGGCCCAATAAACAGCAAAAATAAGACTATGGACAAAATATATCTGTATTGTTCCACACCCATTCCAGGGAGACTGGTCTTCTCAGTAATGGCAAGCATTTTCCTCTTCACGGATGGTTTGTGTTTGGCCCTCATGGTCTGGACCAGCGGCTCCATGGTCCTCGTCCTGCACAGGCACAAGCAGAGAGTCCAACACATCCGCAGCAGCCGCCTCTCCCCCAGAACTTCCCACGAAACCAGAGCCACACACACTATCCTCATCCTGGTCAGCATGTTCGTCTCCTTTCATGCTCTAGCTACTATTTTGTCGTATTGGATAATCCGGCTGCCGAACCCAAGCCAGTGGCTGAGGAGCATCTCTGTCCTGGTGGCGTCAGGCTTCCCGACA
>174_Lemur_Microcebus_murinus_DLC7013_Mm045_1678
AACTTGGTTCTTTGCTCTAAAGGGGTCCCTCAGACACTTGAAACTTTCGGATTGGAAGCTTTCCTGGATGGGGCTGGATGTAAACTTGTCTTCTATTTACACAGAGTGGCCAGAGGGGTTTCCCTCAGCACCACCTGCCTCCTCAGTGGCTTTCAGGCCATTAAGCTTTGTCCCAGCATCTCTAGGTGGATGGACCCTCATATTAGATCCCCAAAGTGCATTGTTCTCTGCTGTTTCCTCTGCTGGGTCTTGCACCTTGTGGTAAACATTCATATTGCAAGATATGCAACTGGCCCAATAAACAGCAAAAATAAGACTATGGACAAAATATATCTGTATTGTTCCACACCCATTCCAGGGAGACTGGTCTTCTCAGTAATGGCAAGCATTTTCCTCTTCACGGATGGTTTGTGTTTGGCCCTCATGGTCTGGACCAGCGGCTCCATGGTCCTCGTCCTGCACAGGCACAAGCAGAGAGTCCAACACATCCGCAGCAGCCGCCTCTCCCCCAGAACTTCCCACGAAACCAGAGCCACACACACTATCCTCATCCTGGTCAGCATGTTCGTCTCCTGTCATGCTCTAGCTACTATTTTGTCGTATTGGATAATCCGGCTGCCGAACCCAAGCCAGTGGCTGAGGAGCATCTCTGTCCTGGTGGCGTCAGGCTTCCCGACA
>193_Lemur_Microcebus_murinus_DLC7013_Mm077_1678
AAGTTGGTTCTTTGCTGTAAAGGGGTCCCTCAAACACTTGCAGCTTTCGGATTGGAAGCTTTCCTGGATGAGGCTGGATGTAAACTTGTCTTCTATTTACACAGAGTGGCCAGAGGGGTTTCCCTCAGCACCACCTGCCTCCTCAGTGGCTTTCAGGCCATTAAGCTTTGTCCCAGCATCTCTAGGTGGATGGACCTTCATATTAGATCCCCAAAGTGCATTGTGCTCTGCTGTTTCCTCTGCTGGGTCTTGCACCTTGTGGTAAACATTCATATTGCAAAATATGCAACTGGCCCAATAAACAGCAAAAATAAGACTATGGACAAAATATATCTGTATTGTTCCACACCCATTCCAGGGAGACTGGTCTTCTCAGTAATGGCAAGCATTTTCCTCTTCACGGATGGTTTGTGTTTGGCCCTCATGGTCTGGACCAGCGGCTCCATGGTCCTCGTCCTGCACAGGCACAAGCAGAGAGTCCAACACATCCGCAGCAGCCGCCTCTCCCCCAGAACTTCCCACGAAACCAGAGCCACACACACCATCCTCATCCTGGTGAGCATGTTCGTCTCCTCTCATGCCCTAGCTGCTATTTTGTCATATTGGATAATCCGGCTGCCGAACCCAAGCCAGTGGCTGAGGAACATCTCTGTCCTGGTGGCGTCAGGCTTCCCGACA
>162_Lemur_Microcebus_murinus_DLC7013_Mm013_1678
AACTTGGTTCTTTGCTCTAAAGGGATCCCTCAGACACTTGCAGCTTTCGGATTGGAAGCTTTCCTGGATGGGGCTGGATGTAAACTTGTCTTCTATTTACACAGAGTGGCCAGAGGGGTTTCCCTCAGCACCACCTGCCTCCTCAGTGGCTTTCAGGCCATTAAGCTTTGTCCCAGCATCTCTAGGTGGATGGACCCTCATATTAGATCCCCAAAGTGCATTGTTCTCTGCTGTTTCCTCTGCTGGGTCTTGCACCTTGTGGTAAACATTCATATTGTAAGATATGCAACTGGCCCAATAAACCGCAAAAATAAGACTATGGACAAAATATATCTGTATTGTTCCTCACCCATTCCAGGGAGACTGTTCTTCTCAGTAATAGCAAGCATTTTCCTCTTCACGGATGCTTTGTGTTTGGCCCTCATGGTCTGGACCAGCAGCTCCATGGTCCTCGTCCTGCACAGGCACAAGCAGAGAGTCCAACACATCCGCAGCAGCCGCCTCTCCCCCAGAACTTCCCACGAAACCAGAGCCACACACACTATCCTCATCCTGGTCAGCATGTTTGTCTCCTCTCATGCTCTAGCTGCTATTTTGTCGTATTGGATAATCCGGCTGCCGAACCCAAGCCAGTGGCTGAGGAACATCTCTGTCCTGGTGGCGTCAGGCTTCCCGACA
>172_Lemur_Microcebus_murinus_DLC7013_Mm032_1678
AACTTGGTTCTTTGCTGTAAAGGGGTCCCTCAGACACTTGCAGCTTTCGGATTGGAAGCTTTCCTGGATGAGGCTGGATGTAAACTTGTCTTCTATTTACACAGAGTGGCCAGAGGGGTTTCCCTTAGCACCACCTGCCTCCTCAGTGGCTTTCAGGCCATTAAGCTTTGTCCCAGCATCTCTAGGTGGATGGACCTTCATATTAGATCCCCAAAGTGCATTGTTCTCTGCTGTTTCCTCTGCTGGGTCTTGCACCTTGTGGTAAATATCTATATTGTAAGATATGCAACTGGCCCGATAAACAGCAAAAATAAGACTATGGACAAAATATATCTGTATTGTTCCACACCCATTCCAGGGAGACTGGTCTTCTCAGTAATAGCAAGCATTTTCCTCTTCACGGATGCTTTGTGTTTGGCCCTCATGGTCTGGACCAGCAGCTCCATGGTCCTCGTCCTGCACAGGCACAAGCAGAGAGTCCAACATATCCGCAGCAGCCGCCTCTCCCCCAGAACTTCCCACGAAACCAGAGCCACACACACCATCCTCATCCTGGTGAGCATGTTTGTCTCCTCTCATGCCCTAGCTGCTATTTTGTCGTATTGGATAATCCGGCTGCCGAACCCAAGCCAGTGGCTGAGGAGCATCTCTGTCCTGGTGGCGTCAGGCTTCCCGACA
>202_Lemur_Microcebus_murinus_DLC7013_Mm105_1678
AACTTGGTTCTTTGCTGTAAAGGGGTCCCTCAGACACTTGCAGCTTTCGGATTGGAAGGTTTCCTGGATGAGGCTGGATGTAAACTTGTCTTCTATTTACACAGAGTGGCCAGAGGGGTTTCCCTCAGCACCACCTGCCTCCTCAGTGGCTTTCAGGCCATTAAGCTTTGTCCCAGCATCTCTAGGTGGATGGACCCTCATATTAGATCCCCAAAGTGCATTGTTCTCTGCTGTTTCCTCTGCTGGGTCTTGCACCTTGTGGTAAATATCTATATTGTAAGATATGCAGCTGGCCCAATAAACCGCAAAAATAAGACTATGGACAAAATATATCTGTATTGTTCCACACCCATTCCAGGGAGACTGGTCTTCTCAGTAATAGCAAGCATTTTCCTCTTCCCGGATGCTTTGTGTTTGGCCCTCATGGTCTGGACCAGCAGCTCCATGGTCCTCGTCCTGCACAGGCACAAGCAGAGAGTCCAACACATCCGCAGCAGCCGCCTCTCCCCCAGAACTTCCCACGAAACCAGAGCCACACACACCATCCTCATCCTGGTGAGCATGTTCGTCTCCTCTCATGCCCTAGCTGCTATTTTGTCATATTGGATAATCCGGCTGCCGAACCCAAGCCAGTGGCTGAGGAACATCTCTGTCCTGGTGGCGTCAGGCTTCCCGACA
>164_Lemur_Microcebus_murinus_DLC7013_Mm016_1678
AAGTTGGTTCTTTGCTGTAAAGGGGTCCCTCAGACACTTGCAGCTTTCGGATTGGAAGCTTTCCTGGATGAGGCTGGATGTAAACTTGTCTTCTATTTACACAGAGTGGCCAGAGGGGTTTCCCTCAGCACCACCTGCCTCCTCAGTGGCTTTCAGGCCATTAAGCTTTGTCCCAGCATCTCTAGGTGGATGGACCTTCATATTAGATCCCCTAAGTGCATTGTGCTCTGCTGTTTCCTCTGCTGGGTCTTGCACCTTGTGGAAAACATTCATATTGTAAGATATGCAACTGGCCCAATAAACAGCAAAAATAAGACTATGGACAAAATATATCTGTATTGTTCCACACCCATTCCAGGGAGACTGTTCTTCTCAGTAATGGCAAGCATTTTCCTCTTCACGGATGGTTTGTGTTTGGCCCTCATGGTCTGGACCAGCGGCTCCATGGTCCTCGTCCTGCACAGGCACAAGCAGAGAGTCCAACACATCCGCAGCAGCCGCCTCTCCCCCAGAACTTCCCACGAAACCAGAGCCACACACACCATCCTCATCCTGGTGAGCATGTTCGTCTCCTTTCATGCTCTAGCTACTATTTTGTCATATTGCATAACACAGCTGCAGAACCCAAGCCAGTGGCTGAGGAGCATCTCTGTCCTCGTGGCATCAGGCTTCCCGACA
>156_Lemur_Microcebus_murinus_DLC7013_Mm003b_1678
AAGTCGGTTCTTTGCTGTAAAGGGGTCCCTCAGACACTTGCAGCTTTCGGATTGGAAGCTTTCCTGGATGAGGCTGGATGTAAACTTGTCTTCTATTTACACAGAGTGGCCAGAGGGGTTTCCCTCAGCACCACCTGCCTCCTCAGTGGCTTTCAGGCCATTAAGCTTTGTCCCAGCTTCTCTAGGTGGATGGACCTTCATATTAGATCCCCAAAGTGCATTGTTCTCTGCTGTTTCCTCTGCTGGGTCTTGCACCTTGTGGTAAACATTCATATTGTAAGATATGCAACTGGCCCAATAAACAGCAAAAATAAGACTATGGACAAAATATATCTGTATTGTTCCTCACCAATTCCAGGGAGATTGGTCTTCTCAGTAACTGCAGTCATTTTCTTCTTCACGGATGGTATGTGTTTGGCCATCATGATCTGGACCAGCAGCTCCATGGTCCTCGTCCTGCACAGGCACAAGCAGAGAGTCCAACATATCCGCAGCAGCCGCCTCTCCCCCAGAACTTCCCACGAAACCAGAGCCACACACACTATCCTCATCCTGGTGAGCATGTTTGTCTCCTTTCATGCTCTAGCTGCTATTTTGTCATATTGAATAACCCGGCTGCAGAACCCAAGCCAGTGGCTGAGGAGCATCTCTGTCCTGGTGGCGTCAGGCTTCCCGACA
>200_Lemur_Microcebus_murinus_DLC7013_Mm101_1678
AAGTTGGTTCTTTGCTGTAAAGGGGTCCCTCAGACACTTGCAGCTTTCGGATTGGAAGCTTTCCTGGATGAGGCTGGATGTAAACTTGTCTTCTATTTACACAGAGTGGCCAGAGGGGTTTCCCTCAGCACCACCTGCCTCCTCAGTGGCTTTCAGGCCATTAAGCTTTGTCCCAGCATCTCTAGGTGGATGGACCTTCATATTAGATCCCCTAAGTGCATTGTGCTCTGCTGTTTCCTCTGCTGGGTCTTGCACCTTGTGGAAAACATTCATATTGTAAGATATGCAACTGGCCCAATAAACAGCAAAAATAAGACTATGGACAAAATATATCTGTATTGTTCCTCACCCATTCCAGGGAGATTGGTCTTCTCAGTAACTGCAGTCATTTTCTTCTTCACGGATGGTATGTGTTTGGCCATCATGATCTGGACCAGCAGCTCCATGGTCCTCGTCCTGCACAGGCACAAGCAGAGAGTCCAACACATCCGCAGCAGCCGCCTCTCCCCCAGAACTTCCCACGAAACCAGAGCCACACACACCATCCTCATCCTGGTGAGCATGTTCGTCTCCTTTCATGCTCTAGCTGCTATTTTGTCATTTTGGCTAACCCAGATGCAGAACCCAAGCCAGTGGCTGAGGAGCATCTCTGTCCTGGTGGCGTCAGGCTTCCCGACA
>179_Lemur_Microcebus_murinus_DLC7013_Mm107_1678
AAGTTGGTTCTTTGCTGTAAAGGGATCCCTCAGACACTTGCAGCTTTCGGATTGGAAGCTTTCCTGGATGGGGCTGGATGTAAACTTGTCTTCTATTTACACAGAGTGGCCAGAGGGGTTTCCCTCAGCACCACCTGCCTCCTCAGTGGCTTTCAGGCCATTAAGCTTTGTCCCAGCATCTCTAGGTGGATGGACCTTCATATTAGATCCCCAAAGTGCATTGTGCTCTGCTGTTTCCTCTGCTGGGTCTTGCACCTTGTGGTAAACATTCATATTGCAAAATATGCAACTGGCTCAATAAACAGCAAAAATAAGACTATGGACAAAATATATCTGTATTGTTCCACACCCATTCCAGGGAGACTGGTCTTCTCAGTAACTGCAGTCATTTTCTTGTTCACGGATAGTTTGTGTTTGGCTTTCATGATCTGGACCAGCAGCTCCATGGTCCTCGTCCTGCACAGGCACAAGCAGAGAGTCCAACACATCCGCAGCAGCCGCCTCCCCCCAAGAACTTCCCACGAAACCAGAGCCACACACACCATCCTCATCCTGGTGAGCATGTTCGTCTCCTTTCATGCTCTAGCTACTATTTTGTCATATTGGATAACACAGCGGCAGAACCCAAGCCAGTGGCTGAGGAGCATCTCTGTCCTGGTGGCGTCAGGCTTCCCGACA
>173_Lemur_Microcebus_murinus_DLC7013_Mm036_2_1678
AACTTAGTTCTTTGCTGTAAAGGGGTCCCTCAGACACTTGTAGCATTCGGATTGGAAGCTTTCCTGGATGAGGCTGGATGTAAACTTGTCTTCTATTTACACAGAGTGGTCAGAGGGGTTTCCCTCAGCACCACCTGCCTCCTCAGTGGCTTTCAGGCCATTAAGCTTTGTCCCAGCATCTCTAGGTGGATGGACCTTCATATTAGATCCCCAAAGAGCATTGTTCTCTGCTGTTTCCTCTGCTGGGTCTTGCACCTTGTGGTAAACATTCATATTGCAAAATATGCAACTGGCCTAATAAACAGCAAAAATAAGACTATGGACAAAATATATCTGTATTGTTCCACACCCATTCCAGGGAGACTGGTCTTCTCAGTAACTGCAGTCATTTTCTTGTTCACGGATAGTTTGTGTTTGGCTTTCATGATCTGGACCAGCAGCTCCATGGTCCTCGTCCTGCACAGGCACAAGCAGAGAGTCCAACACATCCGCAGCAGCCGCCTCTCCCCAAGAACTTCCCACGAAACCAGAGCCACACACACCATCCTCATCCTGGTGAGCATGTTCGTCTCCTTTCATGCTCTAGCTACTATTTTGTCATATTGGATAACACAGCGGCAGAACCCAAGCCAGTGGCTGAGGAGTATCTCTGTCCTGGTGGCGTCAGGCTTCCCGACA
>204_Lemur_Microcebus_murinus_DLC7013_Mm042_1678
AAGTTGGTTCTTTGCTTTAAAGGGATCCCTCAGACACTTGCAGCTTTCGGATTGGAATCTTTCCTGGATGAGGCTGGATGTAAACTTGTCTTCTATTTACACAGAGTGGCCAGAGGGGTTTCCCTCAGCACCACCTGCCTCCTCAGTGGCTTTCAGGCCATTAAGCTTTGTCCCAGCATCTCTAGGTGGATGGACCTTCATATTAGATCCCCAAAGTGGATTGTTCTCTGCTGTTTCCTCTGCTGGGTCTTGCACCTTGTGGTAAACATTCATATTGCACAATATGCAACTGGCCCAATAAATAGCAAAAATAAGACTATGGACAAAATATATCTGTATTGTTCCTCACCCATTCCAGGGAGACTGGTCTTCTCAGTAACTGCAGTCATTTTCTTGTTCACGGATAGTTTGTGTTTGGCCATCATGGTCTGGACCAGCAGCTCCATGGTCCTCATCCTGCACAGGCACAAGCAGAGAGTCCAACACATCCGCAGCAGCCGCCTCTCCCCCAGAACTTCCCACGAAACCAGAGCCACACACACTATCCTCATCCTGGTGAGCATGTTCATCTCCTTTCATGCTCTAGCTACTATTTTGTCATTTTCGATAACCAAGCTGCAGAACCCAAGCCAGTGGCTGAGGAGCATCTCTGTCCTCGTGGCGTCAGGCTTCCCGACA
>170_Lemur_Microcebus_murinus_DLC7013_Mm028_1678
AACTTGGTTCTTTGCTGTAAAGGGGTCCCTCAGACACTTGCAGCTTTCGGATTGGAAGCTTTCCTGGATGAGGCTGGATGTAAACTTGTCTTCTATTTACACAGAGTGGCCAGAGGGGTTTCCCTCAGCACCACCTGCCTCCTAAGTGGCTTCCAGGCCATTAAGCTTTGTCCCAGCATCTCTAGGTGGATGGACCTTCATATTAGATCCCCAAAGTGCATTGTTCTCTGCTGTTTCCTCTGCTGGGTCTTGCACCTTGTGGTAAACATTCATATTGCAAAATATGCAACTGGCCCAATAAATAGCAAAAATAAGACTATGGACAAAATATATCTGTATTGTTCCTCACCCATTCCAGGGAGACTGGTCTTCTCAGTAACTGCAGTCATTTTCTTGTTCACCGATAGTTTGTGTTTGGCCCTCATGGTTCTGACCAGCAGCTCCATGGTCCTCGTCCTGCACAGGCACAAGCAGAGAGTCCAACACATCCGCAGCAGCCGCCTCTCCCCCAGAACTTCCCACGAAACCAGAGCCACACACACCATCCTCATCCTGGTGAGCATGTTCGTCTCCTTTCATGCTCTAGCTACTATTTTGTCATTTTCGATAACCCAGCTGCAGAACCCAAGCCAGTGGCTGAGGAGCATCTCTGTCCTGGTGGCTTTGGGCTTCCCGACA
>203_Lemur_Microcebus_murinus_DLC7013_Mm110_1675
TTAGTTCTTTGCTCTAAAGGGGTCCCTCAGACGGTGGCAACTTTGGGTTTGGAATCTTTCCTGCATGAGGCTGGATGTAAACTTGTCTTCTATTTACACAGAGTGGCCAGAGGGGTTTCCCTCAGCACCACCTGCCTCCTCAGTGGCTTTCAGGCCATTAAGCTTTGTCCCAGCATCTCTAGGTGGATGGACCTTCATATTAGATCCCCAAAGTGCATTGTGCTCTGCTGTTTCCTCTGCTGGGTCTTGCACCTTGTGGTAAACATTCATATTGCAAAATATGCAACTGGCCCAATAAACAGCAAAAATAAGACTATGGACAAAATATATCTGTATTGTTCCTCACCCATTACAGGGAGACTGGTCTTCTCAGTAACTGCAGTCATTTTCTTGTTCACCGATAGTTTGTGTTTGGCTCTCATGATCTGGACCAGCAGCTCCATGGTCCTTGTCCTGCACAGGCACAAGCAGAGAGTCCAACACATCCGCAGCAGCCGCCTCTCCCCCAGAACTTCCCATGAAACCAGAGCCACATACACCATCCTCATCCTGGTGAGCATGTTCGTCTCCTTTCATGCCCTAGCTACTATTTTGTCATATTGGATAACCCAGCTGCAGAACCCAAGCCAGTGGCTGACCAGCATCTCTGTCCTGGTGGCTTTGGGCTTCCCGACT
>197_Lemur_Microcebus_murinus_DLC7013_Mm090_1678
AAGTTGGTTCTTTGCTGTAAAGGGGTCCCTCAGACACTTGCAGCTTTCGGATTGGAAGCTTTCCTGGATGAGGCTGGATGTAAACTTGTCTTCTATTTACACAGAGTGGCCAGAGGGGTTTCCCTCAGCACCACCTGCCTCCTCAGTGGCTTTCAGGCCATTAAGCTTTGTCCCAGCATCTCTAGGTGGATGGACCTTCATATTAGATCCCCAAAGTGCATTGTGCTCTGCTGTTTCCTCTGCTGGGTCTTGCACCTTGTGGTAAACATTCATATTGCAAAATATGCAACTGGCCCAATAAACAGCAAAAATAAGACTATGGACAAAATATATCTGTATTGTTCCTCACCCATTACAGGGAGACTGGTCTTCTCAGTAACTGCAGTCATTTTCTTGTTCACCGATAGTTTGTGTTTGGCTCTCATGATCTGGACCAGCAGCTCCATGGTCCTTGTCCTGCACAGGCACAAGCAGAGAGTCCAACACATCCGCAGCAGCCGCCTCTCCCCCAGAACTTCCCATGAAACCAGAGCCACATACACCATCCTCATCCTGGTGAGCATGTTCGTCTCCTTTCATGCCCTAGCTACTATTTTGTCATATTGGATAACCCAGCTGCAGAACCCAAGCCAGTGGCTGACCAGCATTGCTGTCCTGGTGGCTTTGGGCTTCCCGACT
>181_Lemur_Microcebus_murinus_DLC7013_Mm019_2_1678
AAGTTGGTTCTTTGCTGTAAAGGGATCCCTCAGACACTTGCAGCTTTCGGATTGGAAACTTTCCTGGATGAGGCTGGATGTAAACTTGTCTTCTATTTACACAGAGTGGCCAGAGGGGTTTCCCTCAGCACCACCTGCCTCCTCAGTGGCTTTCAGGCCATTAAGCTTTGTCCCAGCTTCTCTAGGTGGATGGACCTTCATATTAGATCCCCAAAGTGCATTGTTCTCTGCTGTTTCCTCTGCTGGGTCTTGCACCTTGTGGTAAACATTCATATTGCAAAATATGCAACTGGCCTAATAAACAGCAAAAATAAGACTATGGACAAAATATATCTGTATTGTTCCTCACCCATTCCAGGGAGACTGGTCTTCTCAGTAACTGCAGTCATTTTCTTGTTCACGGATGGTTTGTGTTTGGCCCTCATGGTCTGGACCAGCGGCTCCATGGTCCTCGTCCTGCACAGGCACAAGCAGAGAGTCCAACACAACCACAGCAGCCGCCTCTCCCCCAGAACTTCCCATGAAACCAGAGCCACACACACTATCCTCATCCTGGTGAGCATGTTCATCTCCTTTCATGCTCTAGCTACTATTTTGTCATTTTCGATAACCAAGCTGCAGAACCCAAGCCAGCGGCTGACCAGCATCGCTGTCCTGGTGGCGTCAGGCTTCCCAACA
>161_Lemur_Microcebus_murinus_DLC7013_Mm012_1678
AAGTTGGTTCTTTGCTGTAAAGGGATCCCTCAGACACTTGCAGCTTTCGGATTGGAATCTTTCCTGGATGAGGCTGGATGTAAACTTGTCTTCTATTTACACAGAGTGGCCAGAGGGGTTTCCCTCAGCACCACCTGCCTCCTCAGTGGCTTTCAGGCCATTAAGCTTTGTCCCAGCATCTCTAGGTGGATGGACCTTCATATTAGATCCCCAAAGTGCATTGCTCTCTGCTGTTTCCTCTGCTGGGTCTTTCACCTTGTGATAAACATTCATATTGCAAAATATGCAACTGGCCCAATAAACAGCAAAAATAAGACTATGGACAAAATATATCTGTATTGTTCCTCACCCATTCCAGGGAGACTGGTCTTCTCAGTAACTGCAGTCATTTTCTCGTTCACGGATTGTTTGTGTTTGGCTTTCATGATCTGGACCAGCGGCTCCATGGTCCTCATCCTGCACATGCACAAGCAGAGAGTCCAACACATCCGCAGCAGCCGCCTCTCCCCCAGAACTTCCCACGAAACCAGAGCCACACACATTATCCTCATCCTGGTGAGCATGTTCGTCTCCTTTCATGCTCTAGCTACTATTTTGTCATATTGGATAACCAAGCTGCAGAACCCAAGCCAGTGGCTAAGAAGCATTGTTGTCCTGGTAGCGTCAGGCTTCCCAACA
>175_Lemur_Microcebus_murinus_DLC7013_Mm047_1678
AACTTGGTTCTTTGCTGTAAAGGGGTCCCTCAGACACTTGCAGCTTTCGGATTGGAAGCTTTCCTGGATGAGGCTGGATGTAAACTTGTCTTCTATTTACACAGAGTGGCCAGAGGGGTTTCCCTCAGCACCACCTGCCTCCTCAGCGGCTTTCAGGCCATTAAGCTTTGTCCCAGCATCTCTAGGTGGATGGACCTTCATATTAGATCCCCAAAGAGCATTGTTCTCTGCTGTTTCCTCTGCTGGGTCTTGCACCTTGTGGTAAATATCTATATTGTAAGGTACATAACGGGCCCAGTGAATAGCAAAAATAAGAGTATGGACAAAATATATCTGTACTGTTCCTCACCCAAACCAGGGAGATGGCTATTCTCACTAATGGCAGTAATTTATACCCTCACAGATGGTTTGTGTTTGGCCCTCATGGTCTGGACCAGCGGCTCCATGGTCCTCGTCCTGCACAGGCACAAGCAGAGAGTCCAACACATCCGCAGCAGCCGCCTCTCCCCCAGAACTTCCCATGAAACCAGAGCCACACACACCATCCTCATCCTGGTGAGCATGTTCGTCTCCTCTCATGCTCTAGCTACTATTTTGTCGTATTGGATAACCCAGCTGCAGAACCCAAGCCAGTGGCTGACCAGCATCTCTGTCCTGGTGGCGTCAGGCTTCCCGACA
>154_Lemur_Microcebus_murinus_DLC7013_Mm001b_1678
AACTTGGTTCTTTGCTGTAAAGGGGTCCCTCAGACACTTGCAGCTTTCGGATTGGAAGCTTTCCTGGATGAGGCTGGATGTAAACTTGTCTTCTATTTACACAGAGTGGCCAGAGGGGTTTCCCTCAGCACCACCTGCCTCCTCAGCGGCTTTCAGGCCATTAAGCTTTGTCCCAGCATCTCTAGGTGGATGGACCTTCATATTAGATCCCCAAAGAGCATTGTTCTCTGCTGTTTCCTCTGCTGGGTCTTGCACCTTGTGGTAAATATCTATATTGTAAGGTACATAACGGGCCCAGTGAATAGCAAAACTAAGAGTATGGACAAAATATATCTGTACTGTTCCTCACCCAAACCAGGGAGATGGCTATTCTCACTAATGGCAGTAATTTATACCCTCACAGATGGTTTGTGTTTGGCCCTCATGGTCTGGACCAGCGGCTCCATGGTCCTCGTCCTGCACAGGCACAAGCAGAGAGTCCAACACATCCGCAGCAGCCGCCTCTCCCCCAGAACTTCCCATGAAACCAGAGCCACACACACCATCCTCATCCTGGTGAGCATGTTCGTCTCCTCTCATGCTCTAGCTACTATTTTGTCATATTGCATAACACAGCTGCAGAACCCAAGCCAGTGGCTGAGGAGCATCTCTGTCCTGGTGGCGTCAGGCTTCCCGACA
>190_Lemur_Microcebus_murinus_DLC7013_Mm072_1678
AACTTAGTTCTTTGTTCTAAAGGGGTCCCTCAGACACTTGCAGTTTTCGGATTGGAATCTTTCCTGGATGAGGCTGGATGTAAACTTGTCTTCTATTTACACAGAGTGGCCAGAGGGGTTTCCCTCAGCACCACCTGCCTCCTCAGTGGCTTTCAGGCCATTAAGCTTTGTCCCAGCATCTCTAGGTGGATGGACCTTCATATTAGATCCCCAAAGTGGATTTTTCTCTGCTGTTTCCTCTGCTGGGTCTTGCACCTTGTGATAAACATTCATATTGCACAATATGCAACTGCCCCAATAAACAACAAAAATAAGACTATGGACAAAATATATCCGTATTGTTCCACACCCGTTCCAGGGAGACTGGTCTTCTCAGTAACTGGAGTCATTTTCTTGTTAACGGATGGTTTGTGTTTGGCTTTCATGGTCTGGACCAGCGGCTCCATGGTCCTCGTCCTGCACAGGCACAAGCAGAGAGTCCAACACATCCGCAGCAGCCGCCTCTCCCCCAGAACTTCCCATGAAACCAGAGCCACACACACTATCCTCATCCTGGTCAGCATGTTTGTCTCTTTTCATGCTCTAGCTTCTATTTTGTCGTATTGGATAATCTGGCTGCAGAACCCAAGCCAGTTTCTGAGGGGCATCTCTGTCCTGGTGGCGTCAGGCTTCCCGACA
>185_Lemur_Microcebus_murinus_DLC7013_Mm052_1678
AAGTTGGTTCTTTGCTGTAAAGGGGTCCCTCAGACACTTGCAGCTTTCGGATTGGAAGGTTTCCTGGATGAGGCTGGATGTAAACTTGTCTTCTATTTACACAGAGTGGCCAGAGGGGTTTCCCTCAGCACCACCTGCCTCCTCAGTGGCTTTCAGGCCATTAAGCTTTGTCCCAGCATCTCTAGGTGGATGGACCTACATATTAGATACCCAAATTGCATTGTTCTCTGCTATTTCCTCTGCTGGGTCTTGCATTTTATGATAAATATCCCAATTGCAAGGTATGTAGCTGGCCCAACAAATAGCAAAAACATGAGTATTGAAAAAGTATATAGATACTGTCCCACATCCATTCCAGAAAGACTGGTCTTTTCAGTAACTCCATTCATTTTGTTGTTCACAGATGGTTTGTGTTTGGCCCTCATGGTTTGGACCAGCAGCTCCATGGTCCTCGTCCTGCACAGGCACAAGCAGAGAGTCCAACACATCCGCAGCAGCCGCCTCTCCCCCAGAACTTCCCATGAAACCAGAGCCACACACACTATCCTCATCCTGGTGAGCATGTTTGTCTCCTTTCATGCTCTAGCTGCTATTTTGTCATATTTGATAACCCGGCTGCAGAACCCAAGCCATTGGCTGAGGAGCATCTCTGTCCTGGTGGCGTCAGGCTTCCCGACA
>194_Lemur_Microcebus_murinus_DLC7013_Mm078_1678
AACTTGGTTCTTTGCTCTAAAGGGGTCCCTCAGACACTTGAAACTTTCGGATTGGAAGCTTTCCTGGATGAGGCTGGATGTAAACTTGTCTTCTGTTTACACAGAGTGGCCAGAGGGGGTTCCCTCAGCACCACCTGCCTCCTCAGTGGCTTTCAGGCCATTAAGCTTTGTCCCAGCATCTCTAGGTGGATGGACCTACATATTAGATACCCAAATTGCATTGTTCTCTGCTATTTCCTCTGCTGGGTCTTGCATTTTATGATAAATATCCCAATTGCAAGGTATGTAGCTGGCCCAACAAATAGCAAAAACATGAGTATTGAAAAAGTATATAGATACTGTCCCACATCCATTCCAGAAAGACTGGTCTTTTCAGTAACTCCATTCATTTTGTTGTTCACAGATGGTTTGTGTTTGGCCCTCATGGTTTGGACCAGCAGCTCCATGGTCCTCGTCCTGCACAGGCACAAGCAGAGAGTCCAACACATCCACAGCAGCCGCCTCTCCCCCAGAACTGCCCATGAACATAGAGCCACACACCCTATCCACATCCTGGTGAGCATGTTTGTCTCCTTTCATGCTCTAGCTGCTATTTTGTCATTTTGGCTAACCCAGATGCAGAACCCAAGCCAGTGGCTGAGGAGCATCTCTGTCCTGGTGGCGTCAGGCTTCCCGACA
>187_Lemur_Microcebus_murinus_DLC7013_Mm061_1678
AACTTGGTTCTTTGCTCTAAAGGGGTCCCTCAGACACTTGAAACTTTCGGATTGGAAGCTTTCCTGGATGAGGCTGGATGTAAACTTGTCTTCTGTTTACACAGAGTGGCCAGAGGGGGTTCCCTCAGCACCACCTGCCTCCTCAGTGGCTTTCAGGCCATTAAGCTTTGTCCCAGCATCTCTAGGTGGATGGACCTACATATTAGATACCCAAATTGCATTGTTCTCTGCTATTTCCTCTGCTGGGTCTTGCATTTTATGATAAATATCCCAATTGCAAGGTATGTAGCTGGCCCAACAAATAGCAAAAACATGAGTATTGAAAAAGTATATAGATACTGTCCCACATCCATTCCAGAAAGACTGGTCTTTTCAGTAACTCCATTCATTTTGTTGTTCACAGATGGTTTGTGTTTGGCCCTCATGGTTTGGACCAGCAGCTCCATGGTCCTCGTCCTGCACAGGCACAAGCAGAGAGTCCAACACATCCACAGCAGCCGCCTCTCCCCCAGAACTTCCCATGAAACCAGAGCCACACACACTATCCTCATCCTGGTGAGCATGTTCATCTCCTTTCATGCTCTAGCTACTATTTTGTCATTTTCGATAACCAAGCTGCAGAACCCAAGCCAGCGGCTGACCAGCATCGCTGTCCTGGTGGCGTCAGGCTTCCCAACA
>171_Lemur_Microcebus_murinus_DLC7013_Mm031_1678
AACTTAGTTCTTTGCTCTGAAGGGATCCCCCAGACACTTGCAGCTTTGGGGTGGGAAGCTTACCTGGATGAGGCTGGATGTAAACTTGTCTTCTATTTACACAGAGTGGCCAGAGGGGTTTCCCTCAGCACCACCTGCCTCCTCAGTGGCTTTCAGGCCATTAAGCTTCGCCCCAGTATCTCTAGATGGATGGACCTTCATATTAGATCCCCAAAGTGCATTGTTCTCTGCTGTTTCTTTTGCTGGGTCTTGCACCTTTTGGTAAATACCTGTATTGTAAGGTGCAAAACTGCCCCAATGAACAACAAAAATAAGAGTATGGGCAAAATATATCTGTACTGTTCCTCACCCATTCCAGGGAGATTGCTATTCTCAGTAATGGCAGTCATTTTCTCCTTCACGGATGGTTTGTGTTTGGCCCTCATGGTCTGGACCAGCAGCTCCATGGTCCTCGTCCTGCACAGGCACAAGCAGAGAGTCCAACACATCCGCAGCAGCCGCCTCTCCCCCAGAACTTCCCACGAAACCAGAGCCACACACACTATCCTCATCCTGGTGAGCATGTTCGTCTCCTTTCATGCTCTAGCTGCTATTTTGTCATTTTGGATAACCCAGATGCAAAACCCAAGCCAGTGGCTGAGGAGCATCTCTGTCCTGGTGGCGTCAGGCTTCCCGACA
>159_Lemur_Microcebus_murinus_DLC7013_Mm009_1678
AACTTAGTTCTTTGCTCTGAAGGGATCCCCCAGACACTTGCAGCTTTTGGGAGGGAAGTTTTCCTGGATGAGGCTGAATGTAAACTTGTCTTCTATTTACACAGAGTGGCCAGAGGGGTTTCCCTCAGCACCACCTGCCTCCTCAGTGGCTTTCAGGCCATTAAGCTTCGCCCCAGTATCTCTAGGTGGATGGACCTTCATATTAGATCCCCAAAGTGCATTGTTCTCTGCTGTTTCTTTTGCTGGGTCTTGCACCTTTTGGTAAATACCTGTATTGTAAGGTGCAAAACTGGCCCAATGAACAACAAAAATAAGAGTATGGGCAAAATATATCTGTACTGTTCCTCACCCATTCCAGGGAGATTGCTATTCTCAGTAATGGCAGTCATTTTCTCCTTCACGGATGGTTTGTGTTTGGCCCTCATGGTCTGGACCAGCAGCTCCATGGTCCTCGTCCTGCATAGGCACAAGCAGAGAGTCCAACACATCCGCAGCAGCCGCCTCTCCCCCAGAACTTCCCACGAAACCAGAGCCACACACACCATCCTCATCCTGGTGAGCTTGTTCGTCTCCTTTCATGCTCTAGCTGCTATTTTGTCATTTTTGCTAACCCAGCTGCAGAACCCAAGCCAGTGGCTGACCAGCATCTCTGTCCTGGTGGCGTCAGGCTTCCCGACA
>186_Lemur_Microcebus_murinus_DLC7013_Mm058_1678
AACTTGGTTCTTTGCTCTAAAGGGATCCCTCAGACACTTGCAGCTTTCGGATTGGAAGCTTTCCTGGATGAGCCTGGATGTAAACTTGTCTTCTATTTACACAAAGTGGCCAGAGGGGTTTCCCTCAGCACCACCTGCCTCCTCAGTGGCTTTCAGGCCATTAAGCTTTGCCCCAGTATCTCTAGATGGATGGACCTTCATATTAGATCCCCAAAGTGCATTGTTCTCTGCTGCTTCCTCTGCTGGGTCTTGCACCTTGTGGTAAATATCCATATTGTAAGGTACAAAGCTGGCCTAGTGAAGAGCAAAAATCAGAGTGTGGAAAAAATGTATAGATACTGTCCCCCACCAACTTCAGGAATATTGTTATTCTCAGTAATAGCACTCATTTATACCTTCACGGATGGTTTGTGTTTGGCCCTCATGGTCTGGACCAGCGGCTCCATGGTCCTCGTCCTGCACAGGCACAAGCAGAGAGTCCAACACATCCGCAGCAGCCGCCTCTCCCCCAGAACTTCCCATGAAACCAGAGCCACACACACCATCCTCATCCTGGTCAGCATGTTCGTCTCCTTTCATGCTCTAGCTTCTATTTTGTCGTATTGGATAACCCAGCTGCAGAACCCAAGCCAGTGGCTGAGGGGCATCTCTGTCCTGGTGGCATCAGGCTTCCCGACA
>191_Lemur_Microcebus_murinus_DLC7013_Mm073_1678
AACTTGGTTCTTTGCTCTAAAGGGATCCCTCAGACACTTGCAGCTTTCGGATTGGAAGCTTTCCTGGATGAGCCTGGATGTAAACTTGTCTTCTATTTACACAAAGTGGCCAGAGGGGTTTCCCTCAGCACCACCTGCCTCCTCAGTGGCTTTCAGGCCATTAAGCTTTGCCCCAGTATCTCTAGATGGATGGACCTTCATATTAGATCCCCAAAGTGCATTGTTCTCTGCTGCTTCCTCTGCTGGGTCTTGCACCTTGTGGTAAATATCCATATTGTAAGGTACAAAGCTGGCCTAGTGAAGAGCAAAAATCAGAGTGTGGAAAAAATGTATAGATACTGTCCCCCACCAACTTCAGGAATATTGTTATTCTCAGTAATAGCACTCATTTATACCTTCACGGATGGTTTGTGTTTGGCCCTCATGGTCTGGACCAGCGGCTCCATGGTCCTCGTCCTGCACAGGCACAAGCAGAGAGTCCAACACATCCGCAGCAGCCGCCTCTCCCCCAGAACTTCCCATGAAACCAGAGCCACACACACCATCCTCATCCTGGTCAGCATGTTCGTCTCCTTTCATGCTCTAGCTTCTATTTTGTCGTATTGGATAACCCAGCTGCAGAACCCAAGCCAGTGGCTGAGGGGCATCTCTGTCCTGGTGGCTTTGGGCTTCCCGACA
>167_Lemur_Microcebus_murinus_DLC7013_Mm021_1678
AACTTAGTTCTTTGCTGTAAAGGGGTCCCTCAGACACTTGTAGCATTCGGATTGGAAGCTTTCCTGGATGAGGCTGGATGTAAACTTGTCTTCTATTTACACAGAGTGGTCAGAGGGGTTTCCCTCAGCACCACCTGCCTCCTCAGTGGCTTTCAGGCCAGTAAGCTTTGTACCAGCATCTCTAGGTGGACGGACCTTCATATTAGATCCCCAAAGTGCATTGTTCTCTGCTGTTTCCTCTGCTGGGTCTTGCGCCTTGTGGTAAACATATATATTGCAAGATATGCATCTAGCCCAGTAAACAACAAAAATAAGACTATGGACAAAATATATCAGTACTGTTCCTCACTCATTCCAGGGAGACTGGTCATCTCAGTAACTTCAGTCATTTTCTTGATCACGGATGCTTTGTGTTTGGCCCTCATGGTCTGGACCAGCAGCTCCATGGTCCTCGTCCTGCACAGGCACAAGCAGAGAGTCCAACACATCCGCAGCAGCCGCTTTTCCCCCAGAACTTCCCATGAAACTAGAGCCACCCACACTATCCTCATCCTGGTAAGCATGTTTGTCTTCTTTCATGCTCTAGCTTCTATTTTGTCATTTTGGCTAACCCAGCTGCAGAACCCAAGCCATTGGCTGAGGAGCATCTCTGTGCTGGTGGCGTCAGGCTTCCCGACA
